# Supplementary material for: Microbial Biomarkers of Intestinal Barrier Maturation in Preterm Infants
Source: Front Microbiol. 2018 Nov 14;9:2755. doi: 10.3389/fmicb.2018.02755 (PMC6246636; doi:10.3389/fmicb.2018.02755)
Supplement: FIGURE S1 — Changes of intestinal permeability of each subject at study day 1, 8, and 15. Circle dot represents a sampling point, the line collecting points represents each subject at different time point. Different color of the lines specifies different subjects. The low and high intestinal permeability category was defined by a La/Rh > 0.05 or ≤0.05 respectively. [file Data_Sheet_1.zip]

Archive with 44 entries (37 files):
- Supplementary_information/
- Supplementary_information/Supplemental_file/
- Supplementary_information/Supplemental_file/.DS_Store
- __MACOSX/
- __MACOSX/Supplementary_information/
- __MACOSX/Supplementary_information/Supplemental_file/
- __MACOSX/Supplementary_information/Supplemental_file/._.DS_Store
- Supplementary_information/Supplemental_file/Supplementary File S4.xlsx
- __MACOSX/Supplementary_information/Supplemental_file/._Supplementary File S4.xlsx
- Supplementary_information/Supplemental_file/Supplementary File S5.csv
- __MACOSX/Supplementary_information/Supplemental_file/._Supplementary File S5.csv
- Supplementary_information/Supplemental_file/Supplementary File S3.xlsx
- __MACOSX/Supplementary_information/Supplemental_file/._Supplementary File S3.xlsx
- Supplementary_information/Supplemental_file/Supplementary File S1.pdf
- __MACOSX/Supplementary_information/Supplemental_file/._Supplementary File S1.pdf
- Supplementary_information/Supplemental_file/Supplementary File S2.pdf
- __MACOSX/Supplementary_information/Supplemental_file/._Supplementary File S2.pdf
- __MACOSX/Supplementary_information/._Supplemental_file
- Supplementary_information/.DS_Store
- __MACOSX/Supplementary_information/._.DS_Store
- Supplementary_information/Legend_Supplementary.docx
- __MACOSX/Supplementary_information/._Legend_Supplementary.docx
- Supplementary_information/Supplemental_figure/
- Supplementary_information/Supplemental_figure/.DS_Store
- __MACOSX/Supplementary_information/Supplemental_figure/
- __MACOSX/Supplementary_information/Supplemental_figure/._.DS_Store
- Supplementary_information/Supplemental_figure/Supplementary Figure S8.pdf
- __MACOSX/Supplementary_information/Supplemental_figure/._Supplementary Figure S8.pdf
- Supplementary_information/Supplemental_figure/Supplementary Figure S4.pdf
- __MACOSX/Supplementary_information/Supplemental_figure/._Supplementary Figure S4.pdf
- Supplementary_information/Supplemental_figure/Supplementary Figure S5.pdf
- __MACOSX/Supplementary_information/Supplemental_figure/._Supplementary Figure S5.pdf
- Supplementary_information/Supplemental_figure/Supplementary Figure S7.pdf
- __MACOSX/Supplementary_information/Supplemental_figure/._Supplementary Figure S7.pdf
- Supplementary_information/Supplemental_figure/Supplementary Figure S6.pdf
- __MACOSX/Supplementary_information/Supplemental_figure/._Supplementary Figure S6.pdf
- Supplementary_information/Supplemental_figure/Supplementary Figure S2.pdf
- __MACOSX/Supplementary_information/Supplemental_figure/._Supplementary Figure S2.pdf
- Supplementary_information/Supplemental_figure/Supplementary Figure S3.pdf
- __MACOSX/Supplementary_information/Supplemental_figure/._Supplementary Figure S3.pdf
- Supplementary_information/Supplemental_figure/Supplementary Figure S1.pdf
- __MACOSX/Supplementary_information/Supplemental_figure/._Supplementary Figure S1.pdf
- __MACOSX/Supplementary_information/._Supplemental_figure
- __MACOSX/._Supplementary_information
