# Supplementary material for: Microbial Biomarkers of Intestinal Barrier Maturation in Preterm Infants
Source: Front Microbiol. 2018 Nov 14;9:2755. doi: 10.3389/fmicb.2018.02755 (PMC6246636; doi:10.3389/fmicb.2018.02755)
Supplement: FIGURE S1 — Changes of intestinal permeability of each subject at study day 1, 8, and 15. Circle dot represents a sampling point, the line collecting points represents each subject at different time point. Different color of the lines specifies different subjects. The low and high intestinal permeability category was defined by a La/Rh > 0.05 or ≤0.05 respectively. [file Data_Sheet_1.zip › Supplementary_information/Supplemental_file/Supplementary File S4.xlsx]

## Sheet: Sheet1
Simplicial Linear Regression Summary
No. Observations	59
Model:	OLS
Rsquared:	0.6343
	mse	Rsquared	R2diff
Intercept	25.2036	0.5921	0.0422
subjectID[T.01_0002_MZC]	22.9591	0.6284	0.0059
subjectID[T.01_0003_GSY]	24.3916	0.6052	0.029
subjectID[T.01_0005_RPJ]	24.1875	0.6085	0.0257
subjectID[T.01_0006_NQT]	23.7407	0.6158	0.0185
subjectID[T.01_0007_SPU]	24.2764	0.6071	0.0272
subjectID[T.01_0009_LZA]	23.9922	0.6117	0.0226
subjectID[T.01_0010_NML]	24.7323	0.5997	0.0346
subjectID[T.01_0012_FEA]	24.1691	0.6088	0.0254
subjectID[T.01_0013_CNR]	23.4299	0.6208	0.0135
subjectID[T.01_0014_VRW]	24.3406	0.6061	0.0282
subjectID[T.01_0015_KJN]	22.597	0.6343	0
subjectID[T.01_0016_NNZ]	23.6614	0.617	0.0172
subjectID[T.01_0017_HQC]	24.2125	0.6081	0.0261
subjectID[T.01_0018_HKP]	24.1198	0.6096	0.0246
subjectID[T.01_0019_XWY]	24.2546	0.6074	0.0268
subjectID[T.01_0020_OMX]	24.1696	0.6088	0.0255
subjectID[T.01_0021_JAK]	24.3281	0.6063	0.028
subjectID[T.01_0023_PDY]	22.597	0.6343	0
subjectID[T.01_0024_FBH]	23.0591	0.6268	0.0075
subjectID[T.01_0025_XIO]	24.1863	0.6085	0.0257
subjectID[T.01_0026_YCT]	24.4448	0.6044	0.0299
subjectID[T.01_0027_SNK]	23.5239	0.6193	0.015
subjectID[T.01_0028_CDV]	24.26	0.6074	0.0269
subjectID[T.01_0030_DGX]	24.0708	0.6104	0.0239
subjectID[T.01_0031_LLD]	24.3638	0.6057	0.0286
subjectID[T.01_0032_YFE]	23.9119	0.613	0.0213
subjectID[T.01_0033_LAB]	23.4152	0.621	0.0132
subjectID[T.01_0034_AMD]	23.5905	0.6182	0.0161
subjectID[T.01_0035_CVB]	24.9267	0.5966	0.0377
subjectID[T.02_0001_SZV]	24.0325	0.611	0.0232
subjectID[T.02_0002_BWE]	24.7352	0.5997	0.0346
subjectID[T.02_0003_BMN]	23.9897	0.6117	0.0225
subjectID[T.02_0004_ZDY]	24.0942	0.61	0.0242
subjectID[T.02_0005_XBW]	24.6792	0.6006	0.0337
subjectID[T.02_0006_KID]	23.461	0.6203	0.014
subjectID[T.02_0007_CCM]	25.1861	0.5924	0.0419
subjectID[T.02_0008_XLH]	24.7097	0.6001	0.0342
PMA	25.2882	0.5907	0.0436
IP	23.8057	0.6147	0.0196
	model_mse	Rsquared	pred_mse
fold_0	15.3847	0.6786	40.7556
fold_1	15.7551	0.6706	23.0787
fold_2	15.4734	0.6898	11.187
fold_3	16.8863	0.6614	8.0987
fold_4	12.6784	0.7161	16.0653
fold_5	15.1448	0.6775	16.4637
fold_6	18.6402	0.6075	21.714
fold_7	15.6847	0.6679	23.0288
fold_8	16.0226	0.6748	20.2325
fold_9	16.3427	0.6595	24.0587
