# Supplementary material for: Microbial Biomarkers of Intestinal Barrier Maturation in Preterm Infants
Source: Front Microbiol. 2018 Nov 14;9:2755. doi: 10.3389/fmicb.2018.02755 (PMC6246636; doi:10.3389/fmicb.2018.02755)
Supplement: FIGURE S1 — Changes of intestinal permeability of each subject at study day 1, 8, and 15. Circle dot represents a sampling point, the line collecting points represents each subject at different time point. Different color of the lines specifies different subjects. The low and high intestinal permeability category was defined by a La/Rh > 0.05 or ≤0.05 respectively. [file Data_Sheet_1.zip › Supplementary_information/Supplemental_file/Supplementary File S5.csv]

	Mean	2.5%	97.5%	pval
f__Lachnospiraceae..g__Coprococcus	-480.741964496355	-840.852405424968	-164.751173532934	0.00320632944808308
o__Clostridiales..f__Lachnospiraceae.1	-449.802443238808	-833.670396630172	-152.63616776958	0.00640539019057484
g__Veillonella..s__dispar	-443.262305070005	-848.85985368962	-127.636428058141	0.0125053520244829
f__Bifidobacteriaceae..g__Bifidobacterium	-363.057703312745	-717.427664714661	-117.873280930269	0.0136463904245843
g__Clostridium..s__perfringens	-274.16432374394	-651.508649615156	8.07245100894126	0.066696344148182
g__Staphylococcus..s__epidermidis	-196.498961400393	-502.150474807813	12.1737377558336	0.0836811094934681
f__Enterobacteriaceae..g__Proteus	-315.805091534051	-782.940132968985	86.9568723199089	0.0917131075702146
f__Lactobacillaceae..g__Lactobacillus	-144.389806242884	-398.732500938854	59.5040675857526	0.114480565784992
g__Escherichia..s__coli	134.815448743732	-140.603806344281	443.528927738521	0.191937866787508
o__Oceanospirillales..f__Halomonadaceae	-129.957279142007	-524.729236655926	196.594347132036	0.273180480303757
o__Enterobacteriales..f__Enterobacteriaceae	38.4530980409654	-142.074798435753	224.832384694176	0.35498803739667
f__Streptococcaceae..g__Streptococcus	-33.0874259591386	-376.535038721512	324.065769406117	0.419998318684722
f__Enterococcaceae..g__Enterococcus	27.2839968236425	-243.257370990807	302.386637448067	0.432727904356946
f__Enterobacteriaceae..g__Klebsiella	-20.8882012517553	-250.420072692371	191.984475206969	0.438556650461498
f__Lachnospiraceae..g__Blautia	-4.51472163300809	-383.215279095149	335.743924510121	0.477659502409048
