# Supplementary material for: Microbial Biomarkers of Intestinal Barrier Maturation in Preterm Infants
Source: Front Microbiol. 2018 Nov 14;9:2755. doi: 10.3389/fmicb.2018.02755 (PMC6246636; doi:10.3389/fmicb.2018.02755)
Supplement: FIGURE S1 — Changes of intestinal permeability of each subject at study day 1, 8, and 15. Circle dot represents a sampling point, the line collecting points represents each subject at different time point. Different color of the lines specifies different subjects. The low and high intestinal permeability category was defined by a La/Rh > 0.05 or ≤0.05 respectively. [file Data_Sheet_1.zip › Supplementary_information/Supplemental_file/Supplementary File S3.xlsx]

## Sheet: A
sample	subjectID	study day	cluster	antibiotic use duration (days)	IP	IP_category	BirthWeight	Gestational_Age	Postmenstrual_age	firstFeedDay	fullFeed	k__Bacteria;p__Actinobacteria;c__Actinobacteria;o__Actinomycetales;f__Actinomycetaceae;g__Actinomyces;s__	k__Bacteria;p__Actinobacteria;c__Actinobacteria;o__Actinomycetales;f__Corynebacteriaceae;g__Corynebacterium;s__	k__Bacteria;p__Actinobacteria;c__Actinobacteria;o__Actinomycetales;f__Dermabacteraceae;g__Dermabacter;s__	k__Bacteria;p__Actinobacteria;c__Actinobacteria;o__Actinomycetales;f__Micrococcaceae;g__Rothia;s__mucilaginosa	k__Bacteria;p__Actinobacteria;c__Actinobacteria;o__Actinomycetales;f__Propionibacteriaceae;g__Propionibacterium;s__	k__Bacteria;p__Actinobacteria;c__Actinobacteria;o__Actinomycetales;f__Propionibacteriaceae;g__Propionibacterium;s__acnes	k__Bacteria;p__Actinobacteria;c__Actinobacteria;o__Actinomycetales;f__Propionibacteriaceae;g__Propionibacterium;s__granulosum	k__Bacteria;p__Actinobacteria;c__Actinobacteria;o__Bifidobacteriales;f__Bifidobacteriaceae;g__Bifidobacterium;s__	k__Bacteria;p__Actinobacteria;c__Actinobacteria;o__Bifidobacteriales;f__Bifidobacteriaceae;g__Gardnerella;s__	k__Bacteria;p__Actinobacteria;c__Coriobacteriia;o__Coriobacteriales;f__Coriobacteriaceae;g__;s__	k__Bacteria;p__Actinobacteria;c__Coriobacteriia;o__Coriobacteriales;f__Coriobacteriaceae;g__Atopobium;s__	k__Bacteria;p__Actinobacteria;c__Coriobacteriia;o__Coriobacteriales;f__Coriobacteriaceae;g__Atopobium;s__vaginae	k__Bacteria;p__Actinobacteria;c__Coriobacteriia;o__Coriobacteriales;f__Coriobacteriaceae;g__Eggerthella;s__lenta	k__Bacteria;p__Bacteroidetes;c__Bacteroidia;o__Bacteroidales;f__Bacteroidaceae;g__Bacteroides;s__	k__Bacteria;p__Bacteroidetes;c__Bacteroidia;o__Bacteroidales;f__Bacteroidaceae;g__Bacteroides;s__acidifaciens	k__Bacteria;p__Bacteroidetes;c__Bacteroidia;o__Bacteroidales;f__Bacteroidaceae;g__Bacteroides;s__fragilis	k__Bacteria;p__Bacteroidetes;c__Bacteroidia;o__Bacteroidales;f__Bacteroidaceae;g__Bacteroides;s__ovatus	k__Bacteria;p__Bacteroidetes;c__Bacteroidia;o__Bacteroidales;f__Bacteroidaceae;g__Bacteroides;s__uniformis	k__Bacteria;p__Bacteroidetes;c__Bacteroidia;o__Bacteroidales;f__Porphyromonadaceae;g__Parabacteroides;s__	k__Bacteria;p__Bacteroidetes;c__Bacteroidia;o__Bacteroidales;f__Porphyromonadaceae;g__Parabacteroides;s__distasonis	k__Bacteria;p__Bacteroidetes;c__Bacteroidia;o__Bacteroidales;f__Prevotellaceae;g__Prevotella;s__	k__Bacteria;p__Bacteroidetes;c__Bacteroidia;o__Bacteroidales;f__Rikenellaceae;g__;s__	k__Bacteria;p__Firmicutes;c__Bacilli;Other;Other;Other;Other	k__Bacteria;p__Firmicutes;c__Bacilli;o__Bacillales;Other;Other;Other	k__Bacteria;p__Firmicutes;c__Bacilli;o__Bacillales;f__Bacillaceae;g__Bacillus;s__cereus	k__Bacteria;p__Firmicutes;c__Bacilli;o__Bacillales;f__Staphylococcaceae;g__Staphylococcus;s__epidermidis	k__Bacteria;p__Firmicutes;c__Bacilli;o__Gemellales;f__Gemellaceae;g__;s__	k__Bacteria;p__Firmicutes;c__Bacilli;o__Lactobacillales;f__Enterococcaceae;g__;s__	k__Bacteria;p__Firmicutes;c__Bacilli;o__Lactobacillales;f__Enterococcaceae;g__Enterococcus;s__	k__Bacteria;p__Firmicutes;c__Bacilli;o__Lactobacillales;f__Lactobacillaceae;g__Lactobacillus;s__	k__Bacteria;p__Firmicutes;c__Bacilli;o__Lactobacillales;f__Lactobacillaceae;g__Lactobacillus;s__iners	k__Bacteria;p__Firmicutes;c__Bacilli;o__Lactobacillales;f__Lactobacillaceae;g__Lactobacillus;s__zeae	k__Bacteria;p__Firmicutes;c__Bacilli;o__Lactobacillales;f__Streptococcaceae;g__Streptococcus;Other	k__Bacteria;p__Firmicutes;c__Bacilli;o__Lactobacillales;f__Streptococcaceae;g__Streptococcus;s__agalactiae	k__Bacteria;p__Firmicutes;c__Bacilli;o__Lactobacillales;f__Streptococcaceae;g__Streptococcus;s__anginosus	k__Bacteria;p__Firmicutes;c__Bacilli;o__Turicibacterales;f__Turicibacteraceae;g__Turicibacter;s__	k__Bacteria;p__Firmicutes;c__Clostridia;o__Clostridiales;Other;Other;Other	k__Bacteria;p__Firmicutes;c__Clostridia;o__Clostridiales;f__;g__;s__
S279586	01_0001_JAV	1	III	9	0.233923	high	940	27.4286	27.7143	3	28	0	0	0	0	0	0	0	1	6	0	0	4	0	0	0	0	0	0	0	0	0	0	0	0	0	0	0	0	0	0	1	0	1	0	0	0	0	0
S279603	01_0001_JAV	15	II	9	0.046553	low	940	27.4286	29.5714	3	28	0	0	0	0	0	0	0	0	0	0	0	0	0	0	0	0	0	0	0	0	0	0	0	0	0	7089	0	0	80	0	0	0	4	0	0	0	0	0
S279624	01_0002_MZC	15	II	11	0.0603249	high	850	27.4286	29.5714	2	16	0	0	0	0	0	0	0	0	2	0	0	0	0	0	0	0	0	0	0	0	0	0	0	0	0	3034	0	0	191	0	0	0	0	0	0	0	0	0
S279638	01_0003_GSY	8	I	15	0.0837988	high	780	25.1429	26.4286	7	21	0	59	0	0	0	0	0	0	0	0	0	0	0	0	0	0	0	0	4	0	0	0	1	0	0	7636	0	0	206	1	1	0	0	0	0	0	0	0
S279645	01_0003_GSY	15	II	15	0.0580439	high	780	25.1429	27.2857	7	21	0	0	0	0	0	0	0	0	0	0	0	0	0	0	0	0	0	0	0	0	0	0	0	0	0	48	0	0	4404	0	0	0	0	0	0	0	0	0
S279680	01_0005_RPJ	8	II	11	0.0253965	low	1370	32.7143	34	3	28	0	0	0	0	0	0	0	3	0	0	0	0	0	0	0	1	0	0	0	0	0	0	0	0	0	1588	0	0	4	4	0	0	0	0	0	0	1	0
S279701	01_0006_NQT	8	II	1	0.0158095	low	1600	31	32.1429	1	13	0	0	0	0	0	0	0	1	0	0	0	0	0	0	0	0	0	0	0	0	0	0	0	0	0	555	0	0	1	2	0	0	0	0	0	0	0	0
S279715	01_0007_SPU	1	I	6	0.288337	high	1830	31	31.2857	4	14	0	0	0	0	0	0	0	0	0	0	0	0	0	0	0	0	0	0	0	0	0	0	0	0	0	11865	0	0	1	2	0	0	0	0	0	0	0	0
S279722	01_0007_SPU	8	I	6	0.160115	high	1830	31	32	4	14	0	0	0	0	0	0	0	1	0	0	0	0	0	0	0	0	0	0	0	0	0	0	0	0	0	1522	0	0	0	0	0	0	0	0	0	0	0	0
S279729	01_0007_SPU	15	I	6	0.02413	low	1830	31	33.2857	4	14	0	0	0	2	3	0	0	3640	0	0	0	0	24	0	0	0	0	0	0	0	0	0	0	0	0	1425	0	0	547	1	0	0	1	0	0	0	0	0
S279767	01_0009_LZA	8	I	12	0.047585	low	1820	31.7143	32.8571	2	10	0	0	0	0	0	0	0	0	0	0	0	0	0	0	0	1	0	0	0	0	0	0	0	0	0	12674	0	0	793	0	0	0	3	0	0	0	1	0
S279789	01_0010_NML	8	II	4	0.109663	high	840	25.7143	26.8571	1	16	0	1	0	0	0	0	0	0	0	0	0	0	0	0	0	0	0	0	0	0	0	0	0	0	0	2092	0	1	1308	1	0	0	0	0	0	0	0	0
S279797	01_0010_NML	15	I	4	0.0108086	low	840	25.7143	27.7143	1	16	0	0	0	0	31	0	0	0	0	0	0	0	0	0	0	0	0	0	0	0	0	0	0	2	0	1268	0	1	2977	0	0	0	0	0	0	0	1	0
S279837	01_0012_FEA	8	I	0	0.0096099	low	1550	32	34.8571	1	7	0	0	0	0	2	0	0	2772	1	0	0	0	0	0	0	0	0	0	0	0	0	0	0	0	0	496	0	0	1990	1	0	0	0	0	0	0	0	0
S279845	01_0012_FEA	15	II	0	0.013918	low	1550	32	34.8571	1	7	0	6	0	0	0	0	0	50	0	0	0	0	0	0	0	0	0	0	0	0	0	0	0	0	0	3272	1	0	342	1	0	0	0	0	0	0	0	0
S279870	01_0013_CNR	15	II	15	0.457001	high	810	25.1429	27.8571	1	28	0	0	0	0	0	0	0	0	0	0	0	1	0	0	2	0	0	0	0	0	0	0	1	1	0	6292	0	2	4173	1	0	0	0	0	0	0	0	0
S279879	01_0014_VRW	1	I	0	0.0259436	low	1930	31.4286	31.8571	1	8	0	0	0	0	0	0	1	0	0	0	0	0	0	0	0	0	0	0	0	0	0	0	0	0	0	2115	0	0	9	0	0	375	4	0	0	0	149	0
S279887	01_0014_VRW	8	II	0	0.00479318	low	1930	31.4286	32.8571	1	8	0	6	0	0	0	0	0	0	0	0	0	0	0	0	0	1	1	1	0	0	0	0	0	0	0	2373	0	0	120	7	2	0	0	0	0	0	0	0
S279895	01_0014_VRW	15	II	0	0.0129551	low	1930	31.4286	33.7143	1	8	0	0	0	0	0	0	0	0	0	0	0	0	0	45	0	1918	0	0	0	0	0	0	0	0	0	1258	0	0	20	3	1	0	0	0	0	0	0	0
S279903	01_0015_KJN	1	I	1	NA	NA	1375	31.5714	NA	1	25	0	0	0	1	0	0	0	0	0	0	0	1	0	0	0	0	0	0	0	0	0	0	0	0	0	1202	0	0	2	6	0	0	1	0	0	0	0	0
S279918	01_0015_KJN	15	II	1	NA	NA	1375	31.5714	NA	1	25	0	0	0	0	138	0	0	0	0	0	0	0	0	0	0	0	0	0	0	0	0	0	0	0	0	2161	0	0	3606	1	0	0	0	0	0	0	0	0
S279934	01_0016_NNZ	8	I	6	0.179788	high	930	28.1429	29.2829	1	28	0	5	0	0	0	0	0	0	0	0	0	0	0	0	0	0	0	0	0	0	0	0	0	0	0	1	0	0	1721	0	2	0	3	0	0	0	0	0
S279942	01_0016_NNZ	15	II	6	NA	NA	930	28.1429	NA	1	28	0	0	0	0	0	0	0	0	0	0	0	0	0	0	0	0	0	0	0	0	0	0	0	0	0	365	6	0	215	0	0	0	6	0	0	0	0	0
S279958	01_0017_HQC	8	II	0	0.230114	high	1520	30.7143	32.1429	1	12	0	0	0	0	0	0	0	0	0	0	0	0	0	0	0	0	0	0	0	0	0	0	0	7	0	1900	0	3	1009	0	0	0	0	0	0	0	0	0
S279973	01_0018_HKP	1	II	8	0.13414	high	1700	31.4286	31.8586	3	26	0	8	0	0	0	0	0	15	0	0	0	0	0	0	0	0	0	0	0	0	0	0	0	0	0	2815	0	0	425	1	0	0	1	0	0	0	0	0
S279980	01_0018_HKP	8	I	8	0.0182657	low	1700	31.4286	32.43	3	26	0	0	0	0	3	0	0	1	0	0	0	0	0	1	0	0	0	0	0	0	0	0	0	0	0	7139	0	0	1161	1	0	0	0	0	0	0	0	0
S280011	01_0019_XWY	15	I	0	0.12802	high	1575	30.2857	32.8571	3	13	0	0	0	0	0	0	0	58	0	5	1	0	0	0	0	0	0	0	0	0	0	0	0	0	0	141	0	0	1178	5	0	0	0	0	2	0	0	0
S280027	01_0020_OMX	8	III	1	0.0205184	low	1190	30.1429	31.5714	2	9	0	0	0	0	0	0	0	0	0	0	0	0	0	3	0	0	0	0	0	0	0	0	0	0	0	1437	0	1	2740	0	0	0	0	0	0	0	0	0
S280035	01_0020_OMX	15	I	1	0.0701987	high	1190	30.1429	32.5714	2	9	0	10	0	0	0	0	0	96	0	0	0	0	49	0	0	0	1	0	2	0	0	0	0	0	0	27	0	0	16	3	2	0	0	0	0	0	0	0
S280043	01_0021_JAK	1	I	0	0.0695252	high	1550	31.1429	32	1	6	0	0	0	0	0	0	0	1	0	0	1	0	0	312	0	1	0	0	0	90	0	0	0	0	0	981	0	0	2260	1	0	0	8	0	0	0	0	0
S280050	01_0021_JAK	8	I	0	0.042101	low	1550	31.1429	32.8571	1	6	0	2	0	0	6	3	57	0	0	0	2	0	0	0	0	0	0	0	0	0	0	0	0	0	0	4617	0	0	19	4	0	800	4	0	0	0	225	0
S280057	01_0021_JAK	15	III	0	0.0395949	low	1550	31.1429	33.5714	1	6	0	0	0	0	0	0	0	0	0	0	0	0	0	1	1	0	0	0	0	0	0	0	0	0	0	2493	0	0	1239	0	0	0	0	0	0	0	0	1
S280092	01_0023_PDY	8	I	5	NA	NA	1166	30	31.5714	3	16	0	0	0	0	0	0	0	0	0	0	0	0	0	0	0	0	0	0	3	0	6	0	0	1	0	1652	0	0	5	0	0	0	0	0	0	0	0	0
S280106	01_0024_FBH	1	I	14	0.470579	high	860	27.4286	27.8571	5	28	0	0	0	0	0	0	0	0	0	0	0	0	0	0	0	0	0	0	0	0	0	0	0	0	0	3328	0	0	20	1	0	0	0	0	0	0	0	0
S280134	01_0025_XIO	8	I	0	0.0244484	low	2475	32.8571	34.2857	1	7	0	37	0	0	0	0	0	465	0	0	0	0	0	0	0	0	0	0	769	0	0	0	0	0	0	1233	0	0	870	1	0	0	5	0	0	0	0	0
S280155	01_0026_YCT	8	III	9	0.0697315	high	690	26.8571	28.1429	1	19	0	16	0	0	0	0	0	0	0	0	0	0	0	0	0	0	0	0	1738	0	0	0	0	0	0	7358	0	0	1144	1	0	0	2	0	0	0	0	0
S280183	01_0027_SNK	15	II	7	0.0977659	high	940	26.7143	29.2857	9	23	0	0	1	0	0	1	0	0	0	0	1	0	0	42	0	0	0	0	0	35	1	0	0	0	0	1913	0	0	4791	0	0	0	27	0	0	0	1	0
S280204	01_0028_CDV	15	I	1	0.0124517	low	1325	32	34.2857	2	28	0	22	0	0	0	0	0	0	0	0	0	0	0	0	0	0	0	0	0	0	0	0	0	0	0	5565	0	0	75	1	0	0	0	0	0	0	0	0
S280239	01_0030_DGX	8	II	2	0.231163	high	1755	31.1429	32.2857	6	18	0	0	0	0	0	0	0	0	0	0	0	0	0	1	0	0	0	0	4	749	0	0	0	0	0	7638	0	0	1464	1	0	0	11	0	0	0	0	0
S280267	01_0031_LLD	15	II	6	0.165616	high	800	31.1429	33.2857	3	19	0	0	0	0	0	0	0	0	0	0	0	0	0	3	0	0	0	0	0	821	0	0	0	0	0	248	0	0	863	2	0	0	2	0	0	0	0	0
S280274	01_0032_YFE	1	II	1	0.439535	high	1425	29.5714	29.8571	3	18	53	2	0	0	0	0	0	465	0	0	0	0	0	0	0	0	0	0	0	0	0	0	0	10	0	6595	0	2	776	3	0	0	3	0	0	0	1	1
S280281	01_0032_YFE	8	III	1	0.0754882	high	1425	29.5714	31.1429	3	18	0	0	0	0	0	0	0	0	0	0	0	0	0	0	0	0	0	0	0	0	0	0	0	7	0	778	0	0	423	0	0	0	7	0	0	0	0	0
S280302	01_0033_LAB	8	II	1	0.0615891	high	1170	30	31.1429	3	11	0	0	0	0	0	0	0	0	0	0	0	0	0	0	0	0	0	0	0	0	0	0	0	17	0	4716	0	2	660	0	0	0	1	0	0	0	0	0
S280309	01_0033_LAB	15	II	1	0.0372879	low	1170	30	32.1429	3	11	0	0	0	0	0	0	0	0	0	0	0	0	0	0	0	0	0	0	0	0	0	0	0	0	0	119	0	0	51	0	0	0	4	0	0	0	0	0
S280323	01_0034_AMD	8	II	1	0.0608473	high	1140	30	31.1429	3	12	0	0	0	0	0	0	0	0	0	0	0	0	0	0	0	0	0	0	0	0	0	0	0	0	0	437	3	0	199	0	0	0	1	0	0	0	0	0
S280330	01_0034_AMD	15	I	1	0.0255318	low	1140	30	32.2857	3	12	0	0	0	0	0	0	0	0	0	0	0	0	0	1	0	0	0	1	0	1	0	0	0	0	0	180	0	0	46	0	0	0	4	0	0	0	0	0
S280337	01_0035_CVB	1	I	1	0.45811	high	1830	31.4286	31.7143	1	7	0	0	0	0	0	0	0	0	0	0	0	0	0	0	0	0	0	0	0	0	0	0	0	0	0	0	0	0	0	0	0	0	0	0	0	0	0	0
S280344	01_0035_CVB	8	III	1	0.176565	high	1830	31.4286	33.1429	1	7	0	0	0	0	0	0	0	0	0	0	0	1	0	0	0	0	0	0	0	0	0	0	0	0	0	7381	0	0	2742	0	0	0	0	0	0	0	0	0
S280351	01_0035_CVB	15	I	1	NA	NA	1830	31.4286	NA	1	7	0	0	0	0	0	0	0	8	0	2	0	0	0	0	0	0	0	0	0	0	0	0	0	0	0	4	0	0	2264	9	0	0	1	0	1	0	0	0
S281757	02_0001_SZV	8	III	7	0.0804516	high	1030	27.1429	28.5714	1	28	0	15	0	0	0	0	0	0	0	0	0	0	0	134	0	6538	0	0	15	1	0	0	0	0	0	7695	0	0	4479	2	0	0	2	0	0	1	0	0
S281764	02_0001_SZV	15	II	7	0.0135969	low	1030	27.1429	29.5714	1	28	0	0	0	0	0	0	0	0	0	0	0	0	0	0	0	0	0	0	1	0	0	0	0	0	0	2948	0	0	5137	2	0	0	6	0	0	0	0	0
S281778	02_0002_BWE	8	I	8	0.0137087	low	1890	32.7143	33.8571	2	7	0	0	0	0	0	0	0	0	0	0	0	0	0	0	0	0	0	0	0	1	0	0	0	0	0	7254	0	0	1	0	0	0	0	2003	0	0	0	0
S281785	02_0002_BWE	15	III	8	0.0145192	low	1890	32.7143	34.8571	2	7	0	215	0	0	0	0	0	1	0	0	0	0	0	0	0	1	0	0	0	0	0	0	0	0	0	12798	0	1	4644	0	0	0	7	0	0	0	0	0
S281799	02_0003_BMN	8	III	1	0.0891563	high	1520	30.4286	31.7143	1	8	0	0	5	0	64	0	0	0	0	0	0	0	0	0	0	0	0	0	0	0	0	0	0	0	47	4114	0	0	0	1	0	0	0	10275	0	0	0	0
S281806	02_0003_BMN	15	II	1	0.22107	high	1520	30.4286	32.5714	1	8	0	0	0	0	0	1	14	0	0	0	0	0	0	2	0	0	1	1	0	0	0	1	0	0	1	10900	1	0	1098	0	1	0	5	0	0	0	0	0
S281813	02_0004_ZDY	1	III	5	0.329782	high	1040	29.8571	30.2857	1	13	0	0	0	0	0	0	0	0	0	0	0	0	0	0	0	0	0	0	0	0	0	0	0	13	0	4555	0	7	3203	0	0	0	0	0	0	0	0	0
S281841	02_0005_XBW	8	I	3	0.0116985	low	910	25.1429	26.4286	1	9	10	0	0	0	0	0	0	659	0	0	0	0	0	0	0	0	0	0	0	0	0	0	0	0	0	3730	0	0	345	3	1	0	48	0	0	1	0	0
S281848	02_0005_XBW	15	II	3	0.0149908	low	910	25.1429	27.4286	1	9	0	0	0	0	0	0	0	1	0	0	0	0	0	0	0	0	0	0	0	0	0	0	0	0	0	1669	0	0	241	0	0	0	0	0	0	0	0	1
S281862	02_0006_KID	8	I	2	0.00960348	low	1755	31	32.1429	1	9	0	0	0	0	0	0	0	0	0	0	0	0	1	1	0	0	0	0	0	0	0	0	0	0	0	1027	0	0	2822	0	1	0	2	0	0	1	0	0
S281869	02_0006_KID	15	II	2	0.0289644	low	1755	31	33.4286	1	9	0	0	0	0	0	0	0	2	0	0	0	0	0	1	0	0	0	3	0	0	0	1	0	1	0	1162	1	1	165	2	0	0	5	0	0	0	0	0
S281883	02_0007_CCM	8	I	0	0.0330059	low	1530	32.2857	33.2857	2	10	4	0	0	0	0	0	0	43	0	0	0	0	0	0	0	0	0	0	0	0	0	0	0	3	0	524	0	2	102	0	0	0	0	0	0	0	0	0
S281890	02_0007_CCM	15	I	0	0.0368673	low	1530	32.2857	34.4286	2	10	1	94	0	0	0	0	0	423	0	0	0	0	0	0	0	0	0	0	0	0	0	0	0	3	0	6210	0	0	211	0	0	0	16	0	0	0	0	0
S281904	02_0008_XLH	8	II	5	0.0676309	high	1660	31.1429	32.5714	4	8	0	0	0	0	0	0	0	0	0	0	0	0	0	0	0	0	0	0	0	0	0	0	0	4	0	714	0	0	351	0	0	0	0	0	0	0	0	0
S281911	02_0008_XLH	15	III	5	0.172746	high	1660	31.1429	33.7143	4	8	0	0	0	0	0	0	0	0	0	0	0	0	0	0	0	0	0	0	0	0	0	0	0	0	0	2840	0	0	1438	0	0	0	0	373	0	0	0	0
[truncated: 50 more columns]

## Sheet: B
barcode	subjectID	time	k__Bacteria; p__Actinobacteria; c__Actinobacteria; o__Actinomycetales; f__Actinomycetaceae; g__Actinomyces; s__	k__Bacteria; p__Actinobacteria; c__Actinobacteria; o__Actinomycetales; f__Actinomycetaceae; g__Actinomyces; s__europaeus	k__Bacteria; p__Actinobacteria; c__Actinobacteria; o__Actinomycetales; f__Actinomycetaceae; g__Varibaculum; s__	k__Bacteria; p__Actinobacteria; c__Actinobacteria; o__Actinomycetales; f__Corynebacteriaceae; g__Corynebacterium	k__Bacteria; p__Actinobacteria; c__Actinobacteria; o__Actinomycetales; f__Corynebacteriaceae; g__Corynebacterium; s__	k__Bacteria; p__Actinobacteria; c__Actinobacteria; o__Actinomycetales; f__Dermabacteraceae; g__Dermabacter; s__	k__Bacteria; p__Actinobacteria; c__Actinobacteria; o__Actinomycetales; f__Micrococcaceae; g__Rothia; s__mucilaginosa	k__Bacteria; p__Actinobacteria; c__Actinobacteria; o__Actinomycetales; f__Propionibacteriaceae; g__Propionibacterium; s__	k__Bacteria; p__Actinobacteria; c__Actinobacteria; o__Actinomycetales; f__Propionibacteriaceae; g__Propionibacterium; s__acnes	k__Bacteria; p__Actinobacteria; c__Actinobacteria; o__Bifidobacteriales; f__Bifidobacteriaceae; g__Bifidobacterium	k__Bacteria; p__Actinobacteria; c__Actinobacteria; o__Bifidobacteriales; f__Bifidobacteriaceae; g__Bifidobacterium; s__	k__Bacteria; p__Actinobacteria; c__Actinobacteria; o__Bifidobacteriales; f__Bifidobacteriaceae; g__Bifidobacterium; s__longum	k__Bacteria; p__Actinobacteria; c__Actinobacteria; o__Bifidobacteriales; f__Bifidobacteriaceae; g__Gardnerella; s__	k__Bacteria; p__Actinobacteria; c__Coriobacteriia; o__Coriobacteriales; f__Coriobacteriaceae; g__; s__	k__Bacteria; p__Actinobacteria; c__Coriobacteriia; o__Coriobacteriales; f__Coriobacteriaceae; g__Atopobium; s__	k__Bacteria; p__Actinobacteria; c__Coriobacteriia; o__Coriobacteriales; f__Coriobacteriaceae; g__Atopobium; s__vaginae	k__Bacteria; p__Actinobacteria; c__Coriobacteriia; o__Coriobacteriales; f__Coriobacteriaceae; g__Collinsella; s__	k__Bacteria; p__Actinobacteria; c__Coriobacteriia; o__Coriobacteriales; f__Coriobacteriaceae; g__Collinsella; s__aerofaciens	k__Bacteria; p__Actinobacteria; c__Coriobacteriia; o__Coriobacteriales; f__Coriobacteriaceae; g__Eggerthella; s__lenta	k__Bacteria; p__Bacteroidetes; c__Bacteroidia; o__Bacteroidales; f__Bacteroidaceae; g__Bacteroides; s__	k__Bacteria; p__Bacteroidetes; c__Bacteroidia; o__Bacteroidales; f__Bacteroidaceae; g__Bacteroides; s__fragilis	k__Bacteria; p__Bacteroidetes; c__Bacteroidia; o__Bacteroidales; f__Bacteroidaceae; g__Bacteroides; s__ovatus	k__Bacteria; p__Bacteroidetes; c__Bacteroidia; o__Bacteroidales; f__Bacteroidaceae; g__Bacteroides; s__uniformis	k__Bacteria; p__Bacteroidetes; c__Bacteroidia; o__Bacteroidales; f__Porphyromonadaceae; g__Parabacteroides; s__	k__Bacteria; p__Bacteroidetes; c__Bacteroidia; o__Bacteroidales; f__Porphyromonadaceae; g__Parabacteroides; s__distasonis	k__Bacteria; p__Bacteroidetes; c__Bacteroidia; o__Bacteroidales; f__Porphyromonadaceae; g__Porphyromonas; s__	k__Bacteria; p__Bacteroidetes; c__Bacteroidia; o__Bacteroidales; f__Prevotellaceae; g__Prevotella; s__	k__Bacteria; p__Bacteroidetes; c__Bacteroidia; o__Bacteroidales; f__Rikenellaceae; g__; s__	k__Bacteria; p__Firmicutes; c__Bacilli	k__Bacteria; p__Firmicutes; c__Bacilli; o__Bacillales	k__Bacteria; p__Firmicutes; c__Bacilli; o__Bacillales; f__Bacillaceae; g__Bacillus; s__cereus	k__Bacteria; p__Firmicutes; c__Bacilli; o__Bacillales; f__Staphylococcaceae; g__Staphylococcus; s__epidermidis	k__Bacteria; p__Firmicutes; c__Bacilli; o__Gemellales; f__Gemellaceae; g__; s__	k__Bacteria; p__Firmicutes; c__Bacilli; o__Lactobacillales; f__Carnobacteriaceae; g__Granulicatella; s__	k__Bacteria; p__Firmicutes; c__Bacilli; o__Lactobacillales; f__Enterococcaceae	k__Bacteria; p__Firmicutes; c__Bacilli; o__Lactobacillales; f__Enterococcaceae; g__Enterococcus; s__	k__Bacteria; p__Firmicutes; c__Bacilli; o__Lactobacillales; f__Lactobacillaceae	k__Bacteria; p__Firmicutes; c__Bacilli; o__Lactobacillales; f__Lactobacillaceae; g__Lactobacillus; s__	k__Bacteria; p__Firmicutes; c__Bacilli; o__Lactobacillales; f__Lactobacillaceae; g__Lactobacillus; s__iners	k__Bacteria; p__Firmicutes; c__Bacilli; o__Lactobacillales; f__Lactobacillaceae; g__Lactobacillus; s__zeae	k__Bacteria; p__Firmicutes; c__Bacilli; o__Lactobacillales; f__Leuconostocaceae; g__Leuconostoc; s__	k__Bacteria; p__Firmicutes; c__Bacilli; o__Lactobacillales; f__Streptococcaceae; g__Lactococcus; s__	k__Bacteria; p__Firmicutes; c__Bacilli; o__Lactobacillales; f__Streptococcaceae; g__Streptococcus	k__Bacteria; p__Firmicutes; c__Bacilli; o__Lactobacillales; f__Streptococcaceae; g__Streptococcus; s__	k__Bacteria; p__Firmicutes; c__Bacilli; o__Lactobacillales; f__Streptococcaceae; g__Streptococcus; s__agalactiae	k__Bacteria; p__Firmicutes; c__Bacilli; o__Lactobacillales; f__Streptococcaceae; g__Streptococcus; s__anginosus	k__Bacteria; p__Firmicutes; c__Bacilli; o__Turicibacterales; f__Turicibacteraceae; g__Turicibacter; s__
24H	24	Mo 24	0	0	0	0	0	0	0	0	0	0	1	32	0	0	0	0	0	0	0	8	1	39	0	0	3	0	0	2	0	0	0	0	1	5	0	7	0	0	0	0	0	1	17	0	0	0	0
27G	27	Mo 18	0	0	0	0	0	0	0	0	0	0	117	291	0	0	0	0	0	0	7	0	0	0	0	0	0	0	0	0	0	0	0	0	0	3	0	10	0	0	0	2	0	20	5	0	0	0	0
32G	32	Mo 18	0	0	0	0	0	0	0	0	0	0	0	49	0	0	0	0	0	0	1	39	727	31	0	0	0	0	0	0	0	0	0	0	2	1	0	4	0	0	0	0	0	0	37	0	0	0	0
32H	32	Mo 24	0	0	0	0	0	0	0	0	0	0	87	6	0	0	0	0	0	9	27	17	18	12	4	0	1	0	0	3	0	0	0	0	1	0	0	814	0	502	0	5	0	0	13	3	0	0	0
36G	36	Mo 18	0	0	0	0	0	0	0	0	0	4	7	32	0	0	0	0	0	1	2	0	0	0	0	0	0	0	0	0	0	0	0	0	0	0	0	92	0	0	0	0	0	0	1	1	0	0	0
38F	38	Mo 12	0	0	0	0	0	0	0	0	0	0	0	437	0	0	0	0	0	0	9	6	190	0	23	0	0	0	0	3	0	0	0	0	0	0	0	1	0	0	0	0	0	0	1	0	0	0	0
40D	40	Mo 8	2	0	0	0	0	0	0	0	0	0	0	261	0	0	1	0	0	0	0	185	0	0	0	0	0	0	0	0	0	0	0	0	0	0	0	69	0	1	0	0	2	0	5	4	0	0	0
40E	40	Mo 10	0	0	0	0	0	0	0	0	0	2	46	32	0	0	0	0	0	0	2	0	0	0	0	0	0	0	0	0	0	0	0	0	0	1	1	267	0	0	0	0	3	0	5	1	0	0	0
41D	41	Mo 8	0	0	0	0	0	0	0	0	0	61	27	452	0	0	0	0	0	0	21	0	0	0	0	0	0	0	0	0	0	0	0	1	0	0	0	100	0	0	0	0	0	0	2	1	0	0	0
41E	41	Mo 10	0	0	0	0	0	0	0	0	0	35	19	852	0	0	0	0	0	0	2	0	0	0	0	0	0	0	0	0	0	0	0	0	0	0	0	91	0	0	0	0	0	0	1	0	0	0	0
41F	41	Mo 12	0	0	0	0	0	0	0	0	0	4	205	37	0	0	0	0	0	0	3	0	0	0	0	0	0	0	0	0	0	0	0	0	0	0	0	16	0	0	0	0	0	0	0	0	0	0	0
42F	42	Mo 12	0	0	0	0	0	0	0	0	0	58	218	28	0	0	0	0	0	3	1	12	2	13	5	0	0	4	0	0	0	0	0	0	34	4	0	57	2	15	0	0	11	1	25	0	4	0	0
45D	45	Mo 8	2	0	0	0	0	0	0	0	0	122	0	0	0	0	0	0	0	0	15	0	0	0	0	0	0	0	0	0	0	0	0	0	0	0	0	12	0	4	0	125	0	0	0	0	0	0	0
52D	52	Mo 8	0	0	0	0	0	0	0	0	0	0	2	229	0	0	0	0	47	0	1	0	0	0	0	0	0	0	0	0	0	0	0	0	0	0	6	415	0	0	0	0	0	0	0	0	0	0	0
52E	52	Mo 10	0	0	0	0	0	0	0	0	0	0	7	605	0	0	0	0	161	0	3	0	0	0	0	0	0	0	0	0	0	0	0	0	0	0	2	125	0	0	0	0	0	0	3	0	0	0	0
53C	53	Mo 6	1	10	0	0	0	0	0	0	0	0	459	84	0	4	0	0	0	0	23	0	0	0	0	0	0	0	0	0	0	0	0	0	0	0	0	27	0	0	0	24	0	0	0	0	0	0	0
[truncated: 89 more columns]

## Sheet: C
taxonomy	S2795862	S2796032	S2797012	S2797152	S2797222	S2798702	S2798792	S2798872	S2798952	S2799582	S2800272	S2800352	S2800432	S2800502	S2801062	S2802392	S2803022	S2803092	S2803372	S2803442	S2803512	S2817992	S2818062	S2818412	S2818482	S2818622	S2818692	S2818832	S2818902
k__Bacteria|p__Actinobacteria|c__Actinobacteria|o__Actinomycetales|f__Actinomycetaceae|g__Actinomyces|s__Actinomyces_neuii	0	0	0	0	0	0	0.36825	0	0	0	0	0	0	0	0	0	0	0	0	0	0	0	0	0	0	0	0	0.01721	0
k__Bacteria|p__Actinobacteria|c__Actinobacteria|o__Actinomycetales|f__Actinomycetaceae|g__Actinomyces|s__Actinomyces_neuii|t__GCF_000296485	0	0	0	0	0	0	0.36825	0	0	0	0	0	0	0	0	0	0	0	0	0	0	0	0	0	0	0	0	0.01721	0
k__Bacteria|p__Actinobacteria|c__Actinobacteria|o__Actinomycetales|f__Actinomycetaceae|g__Varibaculum|s__Varibaculum_cambriense	0	0	0	0	0	0	0	0	0	0	0	0	0	0	0	0	0	0	0	0	0	0	0.08693	0	0	0	0	0	0
k__Bacteria|p__Actinobacteria|c__Actinobacteria|o__Actinomycetales|f__Actinomycetaceae|g__Varibaculum|s__Varibaculum_cambriense|t__GCF_000420065	0	0	0	0	0	0	0	0	0	0	0	0	0	0	0	0	0	0	0	0	0	0	0.08693	0	0	0	0	0	0
k__Bacteria|p__Actinobacteria|c__Actinobacteria|o__Actinomycetales|f__Corynebacteriaceae|g__Corynebacterium|s__Corynebacterium_amycolatum	0	0	0	0	0	0	0	0	0	0	0	0	0	0.00209	0	0	0	0	0	0	0.00225	0	0	0	0	0	0	0	0
k__Bacteria|p__Actinobacteria|c__Actinobacteria|o__Actinomycetales|f__Corynebacteriaceae|g__Corynebacterium|s__Corynebacterium_amycolatum|t__GCF_000173655	0	0	0	0	0	0	0	0	0	0	0	0	0	0.00209	0	0	0	0	0	0	0.00225	0	0	0	0	0	0	0	0
k__Bacteria|p__Actinobacteria|c__Actinobacteria|o__Actinomycetales|f__Corynebacteriaceae|g__Corynebacterium|s__Corynebacterium_kroppenstedtii	0	0	0	0	0	0	0	0	0	0	0	0	0	0	0	0	0	0	0	0	0	0	0	0.03874	0	0	0	0	0
k__Bacteria|p__Actinobacteria|c__Actinobacteria|o__Actinomycetales|f__Corynebacteriaceae|g__Corynebacterium|s__Corynebacterium_kroppenstedtii|t__GCF_000023145	0	0	0	0	0	0	0	0	0	0	0	0	0	0	0	0	0	0	0	0	0	0	0	0.03874	0	0	0	0	0
k__Bacteria|p__Actinobacteria|c__Actinobacteria|o__Actinomycetales|f__Corynebacteriaceae|g__Corynebacterium|s__Corynebacterium_massiliense	0	0	0.00103	0	0	0	0	0	0	0	0	0	0	0	0	0	0	0	0	0	0	0	0	0	0	0	0	0	0
k__Bacteria|p__Actinobacteria|c__Actinobacteria|o__Actinomycetales|f__Corynebacteriaceae|g__Corynebacterium|s__Corynebacterium_massiliense|t__GCF_000420605	0	0	0.00103	0	0	0	0	0	0	0	0	0	0	0	0	0	0	0	0	0	0	0	0	0	0	0	0	0	0
k__Bacteria|p__Actinobacteria|c__Actinobacteria|o__Actinomycetales|f__Corynebacteriaceae|g__Corynebacterium|s__Corynebacterium_pseudogenitalium	0	0	0	0	0	0	0	0	0	0	0	0	0	0	0	0	0	0	0	0	0	0	0	0	0	0	0	0.01055	0
k__Bacteria|p__Actinobacteria|c__Actinobacteria|o__Actinomycetales|f__Corynebacteriaceae|g__Corynebacterium|s__Corynebacterium_pseudogenitalium|t__GCF_000156615	0	0	0	0	0	0	0	0	0	0	0	0	0	0	0	0	0	0	0	0	0	0	0	0	0	0	0	0.01055	0
k__Bacteria|p__Actinobacteria|c__Actinobacteria|o__Actinomycetales|f__Corynebacteriaceae|g__Corynebacterium|s__Corynebacterium_striatum	0	0	0	0	0	0	0	0.043	0	0	0	0	0	0	0	0	0	0	0	0	0	0	0	0	0	0	0	0	0
k__Bacteria|p__Actinobacteria|c__Actinobacteria|o__Actinomycetales|f__Corynebacteriaceae|g__Corynebacterium|s__Corynebacterium_striatum|t__GCF_000159135	0	0	0	0	0	0	0	0.043	0	0	0	0	0	0	0	0	0	0	0	0	0	0	0	0	0	0	0	0	0
k__Bacteria|p__Actinobacteria|c__Actinobacteria|o__Actinomycetales|f__Corynebacteriaceae|g__Corynebacterium|s__Corynebacterium_tuberculostearicum	0	0	0.17999	0	0	0	0.00975	0	0	0	0	0	0	0	0	0	0	0	0	0	0	0	0	0	0	0	0	0.01579	0
k__Bacteria|p__Actinobacteria|c__Actinobacteria|o__Actinomycetales|f__Corynebacteriaceae|g__Corynebacterium|s__Corynebacterium_tuberculostearicum|t__GCF_000175635	0	0	0.17999	0	0	0	0.00975	0	0	0	0	0	0	0	0	0	0	0	0	0	0	0	0	0	0	0	0	0.01579	0
k__Bacteria|p__Actinobacteria|c__Actinobacteria|o__Actinomycetales|f__Dermatophilaceae|g__Dermatophilaceae_unclassified	0	0	0.03633	0	0	0	0	0	0	0	0	0	0	0	0	0	0	0	0	0	0	0	0	0	0	0	0	0	0
k__Bacteria|p__Actinobacteria|c__Actinobacteria|o__Actinomycetales|f__Micrococcaceae|g__Micrococcus|s__Micrococcus_luteus	0	0	0.1099	0.68555	0	0	0.43673	0	0	0	0	0	0	0	0	0	0	0	0	0	0	0	0	0	0	0	0.02642	0	0
k__Bacteria|p__Actinobacteria|c__Actinobacteria|o__Actinomycetales|f__Micrococcaceae|g__Micrococcus|s__Micrococcus_luteus|t__Micrococcus_luteus_unclassified	0	0	0.1099	0.68555	0	0	0.43673	0	0	0	0	0	0	0	0	0	0	0	0	0	0	0	0	0	0	0	0.02642	0	0
k__Bacteria|p__Actinobacteria|c__Actinobacteria|o__Actinomycetales|f__Micrococcaceae|g__Rothia|s__Rothia_aeria	0	0	0	0	0	0	0	0	0	0	0.00045	0	0	0	0	0	0	0	0	0	0	0	0	0	0	0	0	0	0
k__Bacteria|p__Actinobacteria|c__Actinobacteria|o__Actinomycetales|f__Micrococcaceae|g__Rothia|s__Rothia_aeria|t__Rothia_aeria_unclassified	0	0	0	0	0	0	0	0	0	0	0.00045	0	0	0	0	0	0	0	0	0	0	0	0	0	0	0	0	0	0
k__Bacteria|p__Actinobacteria|c__Actinobacteria|o__Actinomycetales|f__Micrococcaceae|g__Rothia|s__Rothia_dentocariosa	0	0	0	0	0	0	0	0	0	0	0.00237	0	0	0	0	0	0	0	0	0	0	0	0	0	0	0	0	0	0
k__Bacteria|p__Actinobacteria|c__Actinobacteria|o__Actinomycetales|f__Micrococcaceae|g__Rothia|s__Rothia_dentocariosa|t__Rothia_dentocariosa_unclassified	0	0	0	0	0	0	0	0	0	0	0.00237	0	0	0	0	0	0	0	0	0	0	0	0	0	0	0	0	0	0
k__Bacteria|p__Actinobacteria|c__Actinobacteria|o__Actinomycetales|f__Micrococcaceae|g__Rothia|s__Rothia_mucilaginosa	0	0	0	0	0	0	0	0	0.01118	0	0	0	0	0	0	0	0	0	0	0	0	0	0	0	0	0	0	0	0
k__Bacteria|p__Actinobacteria|c__Actinobacteria|o__Actinomycetales|f__Micrococcaceae|g__Rothia|s__Rothia_mucilaginosa|t__Rothia_mucilaginosa_unclassified	0	0	0	0	0	0	0	0	0.01118	0	0	0	0	0	0	0	0	0	0	0	0	0	0	0	0	0	0	0	0
k__Bacteria|p__Actinobacteria|c__Actinobacteria|o__Actinomycetales|f__Propionibacteriaceae|g__Propionibacteriaceae_unclassified	0	0.12642	2.8519	6.13561	0.02538	0.01392	0	0	0.00638	0	5e-05	0.01486	0.01487	0	0.10144	0.01659	0	0	0.00671	0.02213	0.02485	0	0	0.224	0	0.00864	0	0	0
k__Bacteria|p__Actinobacteria|c__Actinobacteria|o__Actinomycetales|f__Propionibacteriaceae|g__Propionibacterium|s__Propionibacterium_acnes	0.74653	0.01654	5.28702	14.5	0.01655	0.01535	31.9506	0.00134	0.0148	0	0.00553	0.09365	0.01894	0.17732	0.04254	0	0.00766	0.03474	0.06742	0.00505	0.06203	0.03068	0.00812	0.60682	0.01814	0.01733	0.44913	3.0045	0
k__Bacteria|p__Actinobacteria|c__Actinobacteria|o__Actinomycetales|f__Propionibacteriaceae|g__Propionibacterium|s__Propionibacterium_acnes|t__Propionibacterium_acnes_unclassified	0.74653	0.01654	5.28702	14.5	0.01655	0.01535	31.9506	0.00134	0.0148	0	0.00553	0.09365	0.01894	0.17732	0.04254	0	0.00766	0.03474	0.06742	0.00505	0.06203	0.03068	0.00812	0.60682	0.01814	0.01733	0.44913	3.0045	0
k__Bacteria|p__Actinobacteria|c__Actinobacteria|o__Actinomycetales|f__Propionibacteriaceae|g__Propionibacterium|s__Propionibacterium_avidum	0	0.02134	0	0	0	0	0	0	0.00078	0	0	0.0243	0	0	0	0	0	0	0	0	0.00097	1.48087	0	0	0.00551	0	0	1.94693	0
k__Bacteria|p__Actinobacteria|c__Actinobacteria|o__Actinomycetales|f__Propionibacteriaceae|g__Propionibacterium|s__Propionibacterium_avidum|t__Propionibacterium_avidum_unclassified	0	0.02134	0	0	0	0	0	0	0.00078	0	0	0.0243	0	0	0	0	0	0	0	0	0.00097	1.48087	0	0	0.00551	0	0	1.94693	0
k__Bacteria|p__Actinobacteria|c__Actinobacteria|o__Actinomycetales|f__Propionibacteriaceae|g__Propionibacterium|s__Propionibacterium_granulosum	0	0.01473	0.15675	0	0	0	0.1063	0	0	0	0	0	0	0	0	0	0	0	0	0	0	0	0.14229	0.00769	0	0	0.0023	0	0
k__Bacteria|p__Actinobacteria|c__Actinobacteria|o__Actinomycetales|f__Propionibacteriaceae|g__Propionibacterium|s__Propionibacterium_granulosum|t__Propionibacterium_granulosum_unclassified	0	0.01473	0.15675	0	0	0	0.1063	0	0	0	0	0	0	0	0	0	0	0	0	0	0	0	0.14229	0.00769	0	0	0.0023	0	0
k__Bacteria|p__Actinobacteria|c__Actinobacteria|o__Bifidobacteriales|f__Bifidobacteriaceae|g__Bifidobacterium|s__Bifidobacterium_breve	0	0.0952	0	0	0	0.03543	0	0	15.4667	0	0.00082	0.1504	0	0	0	0	0	0	0.00594	0	0.14216	0	0	0	0	0.04724	0.00274	43.3642	12.2961
k__Bacteria|p__Actinobacteria|c__Actinobacteria|o__Bifidobacteriales|f__Bifidobacteriaceae|g__Bifidobacterium|s__Bifidobacterium_breve|t__Bifidobacterium_breve_unclassified	0	0.0952	0	0	0	0.03543	0	0	15.4667	0	0.00082	0.1504	0	0	0	0	0	0	0.00594	0	0.14216	0	0	0	0	0.04724	0.00274	43.3642	12.2961
k__Bacteria|p__Actinobacteria|c__Actinobacteria|o__Bifidobacteriales|f__Bifidobacteriaceae|g__Bifidobacterium|s__Bifidobacterium_dentium	0	0	0	0	0	0	0	0	0	0	0	0.06228	0	0	0	0	0	0	0	0	0	0	0	0	0	0	0.08892	0	0
k__Bacteria|p__Actinobacteria|c__Actinobacteria|o__Bifidobacteriales|f__Bifidobacteriaceae|g__Bifidobacterium|s__Bifidobacterium_dentium|t__Bifidobacterium_dentium_unclassified	0	0	0	0	0	0	0	0	0	0	0	0.06228	0	0	0	0	0	0	0	0	0	0	0	0	0	0	0.08892	0	0
k__Bacteria|p__Actinobacteria|c__Actinobacteria|o__Bifidobacteriales|f__Bifidobacteriaceae|g__Bifidobacterium|s__Bifidobacterium_longum	0	0	0	1.35053	0	0	0.00465	0	0	0	0	3.77369	0	0.51519	0	0	0	0	0	0	0	0	0	0	0.00288	0	0.11877	0	0
k__Bacteria|p__Actinobacteria|c__Actinobacteria|o__Bifidobacteriales|f__Bifidobacteriaceae|g__Bifidobacterium|s__Bifidobacterium_longum|t__Bifidobacterium_longum_unclassified	0	0	0	1.35053	0	0	0.00465	0	0	0	0	3.77369	0	0.51519	0	0	0	0	0	0	0	0	0	0	0.00288	0	0.11877	0	0
k__Bacteria|p__Actinobacteria|c__Actinobacteria|o__Coriobacteriales|f__Coriobacteriaceae|g__Atopobium|s__Atopobium_rimae	0	0	0	0	0	0	0	0	0	0	0	0	0	0	0	0	0	0	0	0	0	0	0	0	0	0	0.02543	0	0
k__Bacteria|p__Actinobacteria|c__Actinobacteria|o__Coriobacteriales|f__Coriobacteriaceae|g__Atopobium|s__Atopobium_rimae|t__GCF_000174015	0	0	0	0	0	0	0	0	0	0	0	0	0	0	0	0	0	0	0	0	0	0	0	0	0	0	0.02543	0	0
k__Bacteria|p__Actinobacteria|c__Actinobacteria|o__Coriobacteriales|f__Coriobacteriaceae|g__Eggerthella|s__Eggerthella_lenta	0	0	0	0	0	0	0	0	0.04249	0	0	0	0	0	0	0	0	0	0	0	0	0	0	0	0	0	0	0	0
k__Bacteria|p__Actinobacteria|c__Actinobacteria|o__Coriobacteriales|f__Coriobacteriaceae|g__Eggerthella|s__Eggerthella_lenta|t__GCF_000024265	0	0	0	0	0	0	0	0	0.04249	0	0	0	0	0	0	0	0	0	0	0	0	0	0	0	0	0	0	0	0
k__Bacteria|p__Actinobacteria|c__Actinobacteria|o__Coriobacteriales|f__Coriobacteriaceae|g__Eggerthella|s__Eggerthella_unclassified	0	0	0	0	0	0	0	0	0.02071	0	0	0.15616	0	0.02084	0	0	0	0	0	0	0	0	0	0	0	0	0	0	0
k__Bacteria|p__Actinobacteria|c__Actinobacteria|o__Coriobacteriales|f__Coriobacteriaceae|g__Olsenella|s__Olsenella_uli	0	0	0	0.31951	0	0	0	0	0	0	0	0	0	0	0	0	0	0	0	0	0	0	0	0	0	0	0.07133	0	0
k__Bacteria|p__Actinobacteria|c__Actinobacteria|o__Coriobacteriales|f__Coriobacteriaceae|g__Olsenella|s__Olsenella_uli|t__GCF_000143845	0	0	0	0.31951	0	0	0	0	0	0	0	0	0	0	0	0	0	0	0	0	0	0	0	0	0	0	0.07133	0	0
k__Bacteria|p__Bacteroidetes|c__Bacteroidia|o__Bacteroidales|f__Bacteroidaceae|g__Bacteroides|s__Bacteroides_caccae	0	0	0	0	0	0	0	0	0	0.23546	0	0	0	0	0	0	0	0	0	0	0	0	0	0	0	0	0	0	0
k__Bacteria|p__Bacteroidetes|c__Bacteroidia|o__Bacteroidales|f__Bacteroidaceae|g__Bacteroides|s__Bacteroides_caccae|t__Bacteroides_caccae_unclassified	0	0	0	0	0	0	0	0	0	0.23546	0	0	0	0	0	0	0	0	0	0	0	0	0	0	0	0	0	0	0
k__Bacteria|p__Bacteroidetes|c__Bacteroidia|o__Bacteroidales|f__Bacteroidaceae|g__Bacteroides|s__Bacteroides_dorei	0	0	0	0	0	0	0	0	1.75782	0.00432	0	0	0	0	0	0	0	0	0	0	0	0	0	0	0	0	0	0	1.01036
k__Bacteria|p__Bacteroidetes|c__Bacteroidia|o__Bacteroidales|f__Bacteroidaceae|g__Bacteroides|s__Bacteroides_dorei|t__Bacteroides_dorei_unclassified	0	0	0	0	0	0	0	0	1.75782	0.00432	0	0	0	0	0	0	0	0	0	0	0	0	0	0	0	0	0	0	1.01036
k__Bacteria|p__Bacteroidetes|c__Bacteroidia|o__Bacteroidales|f__Bacteroidaceae|g__Bacteroides|s__Bacteroides_fragilis	0	0.07566	0	4.85788	0	0.0135	0	0.02204	29.8731	62.4647	0.00503	0.05675	0	0	0	0.00079	0	0	0	0.00532	0	0	0	0	0	0.05032	0	0.00565	26.3074
k__Bacteria|p__Bacteroidetes|c__Bacteroidia|o__Bacteroidales|f__Bacteroidaceae|g__Bacteroides|s__Bacteroides_fragilis|t__Bacteroides_fragilis_unclassified	0	0.07566	0	4.85788	0	0.0135	0	0.02204	2.817	0	0.00503	0.05675	0	0	0	0.00079	0	0	0	0.00532	0	0	0	0	0	0.05032	0	0.00565	2.23745
k__Bacteria|p__Bacteroidetes|c__Bacteroidia|o__Bacteroidales|f__Bacteroidaceae|g__Bacteroides|s__Bacteroides_fragilis|t__GCF_000297735	0	0	0	0	0	0	0	0	27.0561	62.4647	0	0	0	0	0	0	0	0	0	0	0	0	0	0	0	0	0	0	24.07
k__Bacteria|p__Bacteroidetes|c__Bacteroidia|o__Bacteroidales|f__Bacteroidaceae|g__Bacteroides|s__Bacteroides_ovatus	0	0	0	0	0	0	0	0	0	0.03361	0	0	0	0	0	0	0	0	0	0	0	0	0	0	0	0	0	0	0
k__Bacteria|p__Bacteroidetes|c__Bacteroidia|o__Bacteroidales|f__Bacteroidaceae|g__Bacteroides|s__Bacteroides_ovatus|t__Bacteroides_ovatus_unclassified	0	0	0	0	0	0	0	0	0	0.03361	0	0	0	0	0	0	0	0	0	0	0	0	0	0	0	0	0	0	0
k__Bacteria|p__Bacteroidetes|c__Bacteroidia|o__Bacteroidales|f__Bacteroidaceae|g__Bacteroides|s__Bacteroides_thetaiotaomicron	0	0	0	0	0	0	0	0	0	0	0	0.03371	0	0	0	0	0	0	0	0	0	0	0	0	0	0	0	0	0
k__Bacteria|p__Bacteroidetes|c__Bacteroidia|o__Bacteroidales|f__Bacteroidaceae|g__Bacteroides|s__Bacteroides_thetaiotaomicron|t__Bacteroides_thetaiotaomicron_unclassified	0	0	0	0	0	0	0	0	0	0	0	0.03371	0	0	0	0	0	0	0	0	0	0	0	0	0	0	0	0	0
k__Bacteria|p__Bacteroidetes|c__Bacteroidia|o__Bacteroidales|f__Bacteroidaceae|g__Bacteroides|s__Bacteroides_vulgatus	0	0	0	0	0	0	0	0	0	0	0	0	0	0	0	0.14418	0	0	0	0	0	0	0	0	0	0	0	0	0
k__Bacteria|p__Bacteroidetes|c__Bacteroidia|o__Bacteroidales|f__Bacteroidaceae|g__Bacteroides|s__Bacteroides_vulgatus|t__Bacteroides_vulgatus_unclassified	0	0	0	0	0	0	0	0	0	0	0	0	0	0	0	0.14418	0	0	0	0	0	0	0	0	0	0	0	0	0
k__Bacteria|p__Bacteroidetes|c__Bacteroidia|o__Bacteroidales|f__Porphyromonadaceae|g__Parabacteroides|s__Parabacteroides_distasonis	0	0	0	0	0	0	0	0	0	0	0	0	0	0	0	9.03801	0	0	0	0	0	0	0	0	0	0	0	0	0
k__Bacteria|p__Bacteroidetes|c__Bacteroidia|o__Bacteroidales|f__Porphyromonadaceae|g__Parabacteroides|s__Parabacteroides_distasonis|t__Parabacteroides_distasonis_unclassified	0	0	0	0	0	0	0	0	0	0	0	0	0	0	0	9.03801	0	0	0	0	0	0	0	0	0	0	0	0	0
k__Bacteria|p__Bacteroidetes|c__Bacteroidia|o__Bacteroidales|f__Porphyromonadaceae|g__Parabacteroides|s__Parabacteroides_merdae	0	0	0	0	0	0	0	0	0	0	0	0.12531	0	0.00546	0	0	0	0	0	0	0	0	0	0.00051	0	0	0.03742	0	0
k__Bacteria|p__Bacteroidetes|c__Bacteroidia|o__Bacteroidales|f__Porphyromonadaceae|g__Parabacteroides|s__Parabacteroides_merdae|t__Parabacteroides_merdae_unclassified	0	0	0	0	0	0	0	0	0	0	0	0.12531	0	0.00546	0	0	0	0	0	0	0	0	0	0.00051	0	0	0.03742	0	0
k__Bacteria|p__Bacteroidetes|c__Bacteroidia|o__Bacteroidales|f__Porphyromonadaceae|g__Parabacteroides|s__Parabacteroides_unclassified	0	0	0	0	0	0	0	0	0	0	0	0	0	0	0	18.3432	0	0	0	0	0	0	0	0	0	0	0	0	0
k__Bacteria|p__Bacteroidetes|c__Bacteroidia|o__Bacteroidales|f__Prevotellaceae|g__Prevotella|s__Candidatus_Prevotella_conceptionensis	0	0	0.01871	0	0	0	0	0	0	0	0	0	0	0	0	0	0	0	0	0	0	0	0	0	0	0	0	0	0
k__Bacteria|p__Bacteroidetes|c__Bacteroidia|o__Bacteroidales|f__Prevotellaceae|g__Prevotella|s__Candidatus_Prevotella_conceptionensis|t__GCF_000312305	0	0	0.01871	0	0	0	0	0	0	0	0	0	0	0	0	0	0	0	0	0	0	0	0	0	0	0	0	0	0
k__Bacteria|p__Bacteroidetes|c__Bacteroidia|o__Bacteroidales|f__Prevotellaceae|g__Prevotella|s__Prevotella_bivia	0.21551	0	0	0	0	0	0	0	0	0	0	0	0	0	0	0	0	0	0	0	0	0	0	0	0	0	0	0	0
k__Bacteria|p__Bacteroidetes|c__Bacteroidia|o__Bacteroidales|f__Prevotellaceae|g__Prevotella|s__Prevotella_bivia|t__Prevotella_bivia_unclassified	0.21551	0	0	0	0	0	0	0	0	0	0	0	0	0	0	0	0	0	0	0	0	0	0	0	0	0	0	0	0
k__Bacteria|p__Firmicutes|c__Bacilli|o__Bacillales|f__Bacillaceae|g__Bacillus|s__Bacillus_cereus_thuringiensis	0	0	0	0	0	0	0	0	0	0	0	0	0	0	0	0	0	0	0	0	0	0.24179	0	0	0	0	0	0	0
k__Bacteria|p__Firmicutes|c__Bacilli|o__Bacillales|f__Bacillaceae|g__Bacillus|s__Bacillus_cereus_thuringiensis|t__Bacillus_cereus_thuringiensis_unclassified	0	0	0	0	0	0	0	0	0	0	0	0	0	0	0	0	0	0	0	0	0	0.24179	0	0	0	0	0	0	0
k__Bacteria|p__Firmicutes|c__Bacilli|o__Bacillales|f__Bacillales_noname|g__Gemella|s__Gemella_haemolysans	0	0	0	0	0	0	0	0	0.00148	0	0	0	0	0	0	0	0	0.02062	0	0	0	0	0	0	0	0	0	0	0
k__Bacteria|p__Firmicutes|c__Bacilli|o__Bacillales|f__Bacillales_noname|g__Gemella|s__Gemella_haemolysans|t__Gemella_haemolysans_unclassified	0	0	0	0	0	0	0	0	0.00148	0	0	0	0	0	0	0	0	0.02062	0	0	0	0	0	0	0	0	0	0	0
k__Bacteria|p__Firmicutes|c__Bacilli|o__Bacillales|f__Bacillales_noname|g__Gemella|s__Gemella_unclassified	0	0	0	0	0	0	0	0	0	0	0	0	0	0	0	0	0	0.00258	0	0	0	0	0	0	0	0	0	0	0
k__Bacteria|p__Firmicutes|c__Bacilli|o__Bacillales|f__Staphylococcaceae|g__Staphylococcus|s__Staphylococcus_aureus	0	0	0	0	0	0	0	0	0.05783	0	0	0	0	0	0	0	0	0.10379	0	0	0	0.4243	0	0.10324	0	0	0	0	0
k__Bacteria|p__Firmicutes|c__Bacilli|o__Bacillales|f__Staphylococcaceae|g__Staphylococcus|s__Staphylococcus_aureus|t__Staphylococcus_aureus_unclassified	0	0	0	0	0	0	0	0	0.05783	0	0	0	0	0	0	0	0	0.10379	0	0	0	0.4243	0	0.10324	0	0	0	0	0
k__Bacteria|p__Firmicutes|c__Bacilli|o__Bacillales|f__Staphylococcaceae|g__Staphylococcus|s__Staphylococcus_epidermidis	4.34558	18.2791	0.14014	0.23452	0	7.00806	3.85842	0.52219	0.09607	0.00592	17.5261	0.60685	0	69.9459	0.21871	0.18665	35.3568	3.00287	0	0.00502	0.14459	27.2042	27.0898	97.7921	1.58068	0.90431	0.42963	29.1089	2.3959
k__Bacteria|p__Firmicutes|c__Bacilli|o__Bacillales|f__Staphylococcaceae|g__Staphylococcus|s__Staphylococcus_epidermidis|t__Staphylococcus_epidermidis_unclassified	4.34558	18.2791	0.14014	0.23452	0	7.00806	3.85842	0.52219	0.09607	0.00592	17.5261	0.60685	0	69.9459	0.21871	0.18665	35.3568	3.00287	0	0.00502	0.14459	27.2042	27.0898	97.7921	1.58068	0.90431	0.42963	29.1089	2.3959
k__Bacteria|p__Firmicutes|c__Bacilli|o__Bacillales|f__Staphylococcaceae|g__Staphylococcus|s__Staphylococcus_haemolyticus	0	0	0	0	0	0	0	0	0	0	0	0	0	0	0	0	0	0	0	0	0.00153	0	0	0	0	0	0	0.60079	0
k__Bacteria|p__Firmicutes|c__Bacilli|o__Bacillales|f__Staphylococcaceae|g__Staphylococcus|s__Staphylococcus_haemolyticus|t__Staphylococcus_haemolyticus_unclassified	0	0	0	0	0	0	0	0	0	0	0	0	0	0	0	0	0	0	0	0	0.00153	0	0	0	0	0	0	0.60079	0
k__Bacteria|p__Firmicutes|c__Bacilli|o__Bacillales|f__Staphylococcaceae|g__Staphylococcus|s__Staphylococcus_hominis	0	0	0	0	0	0	0	0	0.11959	0	0	0	0	0.02903	0	0	0	0	0	0	0	0	0	0	0	0	0	0	0
k__Bacteria|p__Firmicutes|c__Bacilli|o__Bacillales|f__Staphylococcaceae|g__Staphylococcus|s__Staphylococcus_hominis|t__Staphylococcus_hominis_unclassified	0	0	0	0	0	0	0	0	0.11959	0	0	0	0	0.02903	0	0	0	0	0	0	0	0	0	0	0	0	0	0	0
k__Bacteria|p__Firmicutes|c__Bacilli|o__Bacillales|f__Staphylococcaceae|g__Staphylococcus|s__Staphylococcus_lugdunensis	0	0.2342	0.01052	0	0	0.00601	0	0	0	0	0	0.05092	0	0	0	0	0	0	0	0	0.02607	1.19769	0	0	0.00994	0.006	0	6.46427	0
k__Bacteria|p__Firmicutes|c__Bacilli|o__Bacillales|f__Staphylococcaceae|g__Staphylococcus|s__Staphylococcus_lugdunensis|t__Staphylococcus_lugdunensis_unclassified	0	0.2342	0.01052	0	0	0.00601	0	0	0	0	0	0.05092	0	0	0	0	0	0	0	0	0.02607	1.19769	0	0	0.00994	0.006	0	6.46427	0
k__Bacteria|p__Firmicutes|c__Bacilli|o__Bacillales|f__Staphylococcaceae|g__Staphylococcus|s__Staphylococcus_warneri	0	0	0	0	0	0	0	0	0	0	0.21586	0	0	0	0	0	0	0	0	0	0	0	0	0	0	0	0.00382	0	0
k__Bacteria|p__Firmicutes|c__Bacilli|o__Bacillales|f__Staphylococcaceae|g__Staphylococcus|s__Staphylococcus_warneri|t__Staphylococcus_warneri_unclassified	0	0	0	0	0	0	0	0	0	0	0.21586	0	0	0	0	0	0	0	0	0	0	0	0	0	0	0	0.00382	0	0
k__Bacteria|p__Firmicutes|c__Bacilli|o__Lactobacillales|f__Enterococcaceae|g__Enterococcus|s__Enterococcus_faecalis	0.20518	1.58327	0.02949	0.08237	0.00325	39.6472	11.9345	4.34978	1.44303	0.04694	82.1816	0.41672	0.00066	0.13585	0	0.75455	46.1687	1.12566	0.00107	3.63476	34.3618	0.05322	0.00989	0	0.0833	20.2059	0.08686	15.207	3.54119
k__Bacteria|p__Firmicutes|c__Bacilli|o__Lactobacillales|f__Enterococcaceae|g__Enterococcus|s__Enterococcus_faecalis|t__Enterococcus_faecalis_unclassified	0.20518	1.58327	0.02949	0.08237	0.00325	39.6472	11.9345	4.34978	1.44303	0.04694	82.1816	0.41672	0.00066	0.13585	0	0.75455	46.1687	1.12566	0.00107	3.63476	34.3618	0.05322	0.00989	0	0.0833	20.2059	0.08686	15.207	3.54119
k__Bacteria|p__Firmicutes|c__Bacilli|o__Lactobacillales|f__Lactobacillaceae|g__Lactobacillus|s__Lactobacillus_casei_paracasei	0	0.04024	0	0	0	0	0	0	0	0	0	0	0	7.51069	0	0	0	0	0	0	0	0	0	0	0	0	0	0	0
k__Bacteria|p__Firmicutes|c__Bacilli|o__Lactobacillales|f__Lactobacillaceae|g__Lactobacillus|s__Lactobacillus_casei_paracasei|t__Lactobacillus_casei_paracasei_unclassified	0	0.04024	0	0	0	0	0	0	0	0	0	0	0	7.51069	0	0	0	0	0	0	0	0	0	0	0	0	0	0	0
k__Bacteria|p__Firmicutes|c__Bacilli|o__Lactobacillales|f__Streptococcaceae|g__Streptococcus|s__Streptococcus_agalactiae	0	0.00189	0	0	0	0	0	0	0	0	0	1.07695	0	0.10373	0.08822	0	0.02846	0	0	0	0	69.2679	0	0.03612	0.60317	0	0	0	0
k__Bacteria|p__Firmicutes|c__Bacilli|o__Lactobacillales|f__Streptococcaceae|g__Streptococcus|s__Streptococcus_agalactiae|t__Streptococcus_agalactiae_unclassified	0	0.00189	0	0	0	0	0	0	0	0	0	1.07695	0	0.10373	0.08822	0	0.02846	0	0	0	0	69.2679	0	0.03612	0.60317	0	0	0	0
k__Bacteria|p__Firmicutes|c__Bacilli|o__Lactobacillales|f__Streptococcaceae|g__Streptococcus|s__Streptococcus_australis	0	0	0	0	0	0	0	0	0.00769	0	0	0	0	0	0	0	0	0	0	0	0	0	0	0	0	0	0	0	0
k__Bacteria|p__Firmicutes|c__Bacilli|o__Lactobacillales|f__Streptococcaceae|g__Streptococcus|s__Streptococcus_australis|t__Streptococcus_australis_unclassified	0	0	0	0	0	0	0	0	0.00769	0	0	0	0	0	0	0	0	0	0	0	0	0	0	0	0	0	0	0	0
k__Bacteria|p__Firmicutes|c__Bacilli|o__Lactobacillales|f__Streptococcaceae|g__Streptococcus|s__Streptococcus_mitis_oralis_pneumoniae	0	0	0	0	0	0	0	0	0.00576	0	0.00204	0	0	0.03632	0	0	0	0.0027	0	0	0	0	0	0	0	0.02219	0	0.02942	0
k__Bacteria|p__Firmicutes|c__Bacilli|o__Lactobacillales|f__Streptococcaceae|g__Streptococcus|s__Streptococcus_mitis_oralis_pneumoniae|t__Streptococcus_mitis_oralis_pneumoniae_unclassified	0	0	0	0	0	0	0	0	0.00576	0	0.00204	0	0	0.03632	0	0	0	0.0027	0	0	0	0	0	0	0	0.02219	0	0.02942	0
k__Bacteria|p__Firmicutes|c__Bacilli|o__Lactobacillales|f__Streptococcaceae|g__Streptococcus|s__Streptococcus_parasanguinis	0	0	0	0	0	0	0	0	0	0	0	0	0	0	0	0	0	0.05675	0	0	0.00932	0	0	0	0	0	0	0	0
k__Bacteria|p__Firmicutes|c__Bacilli|o__Lactobacillales|f__Streptococcaceae|g__Streptococcus|s__Streptococcus_parasanguinis|t__Streptococcus_parasanguinis_unclassified	0	0	0	0	0	0	0	0	0	0	0	0	0	0	0	0	0	0.05675	0	0	0.00932	0	0	0	0	0	0	0	0
k__Bacteria|p__Firmicutes|c__Bacilli|o__Lactobacillales|f__Streptococcaceae|g__Streptococcus|s__Streptococcus_peroris	0	0	0	0	0	0	0	0	0	0	0	0	0	0	0	0.06219	0	0	0	0	0	0	0	0	0	0	0	0	0
k__Bacteria|p__Firmicutes|c__Bacilli|o__Lactobacillales|f__Streptococcaceae|g__Streptococcus|s__Streptococcus_peroris|t__GCF_000187585	0	0	0	0	0	0	0	0	0	0	0	0	0	0	0	0.06219	0	0	0	0	0	0	0	0	0	0	0	0	0
k__Bacteria|p__Firmicutes|c__Bacilli|o__Lactobacillales|f__Streptococcaceae|g__Streptococcus|s__Streptococcus_salivarius	0	0	0	0	0	0	0	0	0.23282	0	0	0	0	0	0.03823	0.92449	0	0	0	0	0	0	0	0.03135	0	0	0	0	0
k__Bacteria|p__Firmicutes|c__Bacilli|o__Lactobacillales|f__Streptococcaceae|g__Streptococcus|s__Streptococcus_salivarius|t__Streptococcus_salivarius_unclassified	0	0	0	0	0	0	0	0	0.23282	0	0	0	0	0	0.03823	0.92449	0	0	0	0	0	0	0	0.03135	0	0	0	0	0
k__Bacteria|p__Firmicutes|c__Bacilli|o__Lactobacillales|f__Streptococcaceae|g__Streptococcus|s__Streptococcus_sanguinis	0	0	0	0	0	0	0	0	0	0	0.00248	0	0	0	0	0	0	0	0	0	0	0	0	0	0	0	0	0	0
k__Bacteria|p__Firmicutes|c__Bacilli|o__Lactobacillales|f__Streptococcaceae|g__Streptococcus|s__Streptococcus_sanguinis|t__Streptococcus_sanguinis_unclassified	0	0	0	0	0	0	0	0	0	0	0.00248	0	0	0	0	0	0	0	0	0	0	0	0	0	0	0	0	0	0
k__Bacteria|p__Firmicutes|c__Bacilli|o__Lactobacillales|f__Streptococcaceae|g__Streptococcus|s__Streptococcus_thermophilus	0.62171	0.04058	87.8693	0	0	0	1.95199	0.09916	0	0	0	0.01739	0.00011	8.33027	2.98208	0	0	0	0.00025	0.03991	0	0.00199	0	0	0.01615	0	0	0	0
k__Bacteria|p__Firmicutes|c__Bacilli|o__Lactobacillales|f__Streptococcaceae|g__Streptococcus|s__Streptococcus_thermophilus|t__Streptococcus_thermophilus_unclassified	0.62171	0.04058	87.8693	0	0	0	1.95199	0.09916	0	0	0	0.01739	0.00011	8.33027	2.98208	0	0	0	0.00025	0.03991	0	0.00199	0	0	0.01615	0	0	0	0
k__Bacteria|p__Firmicutes|c__Bacilli|o__Lactobacillales|f__Streptococcaceae|g__Streptococcus|s__Streptococcus_vestibularis	0	0	0	0	0	0	0	0	0	0	0	0	0	0	0	0	0	0	0	0	0	0	0	0	0.23133	0	0.10393	0	0
k__Bacteria|p__Firmicutes|c__Bacilli|o__Lactobacillales|f__Streptococcaceae|g__Streptococcus|s__Streptococcus_vestibularis|t__Streptococcus_vestibularis_unclassified	0	0	0	0	0	0	0	0	0	0	0	0	0	0	0	0	0	0	0	0	0	0	0	0	0.23133	0	0.10393	0	0
k__Bacteria|p__Firmicutes|c__Clostridia|o__Clostridiales|f__Clostridiaceae|g__Clostridium|s__Clostridium_nexile	0	0	0	0	0	0	0	0	0	0	0	0.02158	0	0	0	0	0	0	0	0	0	0	0	0	0	0	0.00148	0	0
k__Bacteria|p__Firmicutes|c__Clostridia|o__Clostridiales|f__Clostridiaceae|g__Clostridium|s__Clostridium_nexile|t__GCF_000156035	0	0	0	0	0	0	0	0	0	0	0	0.02158	0	0	0	0	0	0	0	0	0	0	0	0	0	0	0.00148	0	0
k__Bacteria|p__Firmicutes|c__Clostridia|o__Clostridiales|f__Clostridiaceae|g__Clostridium|s__Clostridium_perfringens	0.03563	0.01008	0	1.66527	0	2.45756	0	0	0.00126	0	0	0.0881	0	0	0.00031	0	0	0.03587	0.00037	0	0.00031	0.00096	0.13148	0	10.9236	7.26925	1.80239	0.00067	0
k__Bacteria|p__Firmicutes|c__Clostridia|o__Clostridiales|f__Clostridiaceae|g__Clostridium|s__Clostridium_perfringens|t__Clostridium_perfringens_unclassified	0.03563	0.01008	0	1.66527	0	2.45756	0	0	0.00126	0	0	0.0881	0	0	0.00031	0	0	0.03587	0.00037	0	0.00031	0.00096	0.13148	0	10.9236	7.26925	1.80239	0.00067	0
k__Bacteria|p__Firmicutes|c__Clostridia|o__Clostridiales|f__Clostridiaceae|g__Clostridium|s__Clostridium_sp_7_2_43FAA	0	0	0	0	0	0	0	0	0	0	0	0	0	0	0	0	0	0	0	0	0	0	1.10541	0	1.23497	0	0	0	0
k__Bacteria|p__Firmicutes|c__Clostridia|o__Clostridiales|f__Clostridiaceae|g__Clostridium|s__Clostridium_sp_7_2_43FAA|t__GCF_000158375	0	0	0	0	0	0	0	0	0	0	0	0	0	0	0	0	0	0	0	0	0	0	1.10541	0	1.23497	0	0	0	0
k__Bacteria|p__Firmicutes|c__Clostridia|o__Clostridiales|f__Clostridiaceae|g__Clostridium|s__Clostridium_sporogenes	0	0	0	0	0	0	0	0	0	0	0	0	0	0	0	0	0	0	0	0	0	0	0	0	0	0.02697	0	0	0
k__Bacteria|p__Firmicutes|c__Clostridia|o__Clostridiales|f__Clostridiaceae|g__Clostridium|s__Clostridium_sporogenes|t__Clostridium_sporogenes_unclassified	0	0	0	0	0	0	0	0	0	0	0	0	0	0	0	0	0	0	0	0	0	0	0	0	0	0.02697	0	0	0
k__Bacteria|p__Firmicutes|c__Clostridia|o__Clostridiales|f__Clostridiales_Family_XIII_Incertae_Sedis|g__Clostridiales_Family_XIII_Incertae_Sedis_unclassified	0	0	0	0	0	0	0	0	0	0	0	0	0	0	0	0	0	0	0	0	0	0	0	0	0	0	0.00267	0	0
k__Bacteria|p__Firmicutes|c__Clostridia|o__Clostridiales|f__Clostridiales_Family_XI_Incertae_Sedis|g__Finegoldia|s__Finegoldia_magna	0	0	0	0	0	0	0.18677	0	0	0	0	1.4679	0	0.1615	0	0	0	0	0	0	0	0	0	0	0	0	0	0	0
k__Bacteria|p__Firmicutes|c__Clostridia|o__Clostridiales|f__Clostridiales_Family_XI_Incertae_Sedis|g__Finegoldia|s__Finegoldia_magna|t__Finegoldia_magna_unclassified	0	0	0	0	0	0	0.18677	0	0	0	0	1.4679	0	0.1615	0	0	0	0	0	0	0	0	0	0	0	0	0	0	0
k__Bacteria|p__Firmicutes|c__Clostridia|o__Clostridiales|f__Eubacteriaceae|g__Eubacterium|s__Eubacterium_rectale	0	0	0	0	0	0	0	0	0	0	0	0	0	0	0	0	0	0	0.00516	0	0	0	0	0	0	0	0	0	0
k__Bacteria|p__Firmicutes|c__Clostridia|o__Clostridiales|f__Eubacteriaceae|g__Eubacterium|s__Eubacterium_rectale|t__Eubacterium_rectale_unclassified	0	0	0	0	0	0	0	0	0	0	0	0	0	0	0	0	0	0	0.00516	0	0	0	0	0	0	0	0	0	0
k__Bacteria|p__Firmicutes|c__Clostridia|o__Clostridiales|f__Lachnospiraceae|g__Blautia|s__Ruminococcus_torques	0	0	0	0	0	0	0	0	0	0	0	0	0	0	0	0	0	0	0	0	0	0	0	0	0	0	0.02982	0	0
k__Bacteria|p__Firmicutes|c__Clostridia|o__Clostridiales|f__Lachnospiraceae|g__Blautia|s__Ruminococcus_torques|t__Ruminococcus_torques_unclassified	0	0	0	0	0	0	0	0	0	0	0	0	0	0	0	0	0	0	0	0	0	0	0	0	0	0	0.02982	0	0
k__Bacteria|p__Firmicutes|c__Clostridia|o__Clostridiales|f__Lachnospiraceae|g__Lachnospiraceae_noname|s__Lachnospiraceae_bacterium_1_1_57FAA	0	0	0	0	0	0	0	0	0	0	0	0	0	0	0	0	0	0	0	0	0	0	0	0	0	0	0.00859	0	0
k__Bacteria|p__Firmicutes|c__Clostridia|o__Clostridiales|f__Lachnospiraceae|g__Lachnospiraceae_noname|s__Lachnospiraceae_bacterium_1_1_57FAA|t__GCF_000218445	0	0	0	0	0	0	0	0	0	0	0	0	0	0	0	0	0	0	0	0	0	0	0	0	0	0	0.00859	0	0
k__Bacteria|p__Firmicutes|c__Clostridia|o__Clostridiales|f__Lachnospiraceae|g__Roseburia|s__Roseburia_intestinalis	0	0	0	0	0	0	0	0	0	0	0	0	0	0	0	0	0	0	0	0	0	0	0	0	0	0	0.02497	0	0
k__Bacteria|p__Firmicutes|c__Clostridia|o__Clostridiales|f__Lachnospiraceae|g__Roseburia|s__Roseburia_intestinalis|t__Roseburia_intestinalis_unclassified	0	0	0	0	0	0	0	0	0	0	0	0	0	0	0	0	0	0	0	0	0	0	0	0	0	0	0.02497	0	0
k__Bacteria|p__Firmicutes|c__Clostridia|o__Clostridiales|f__Peptostreptococcaceae|g__Peptostreptococcaceae_noname|s__Peptostreptococcaceae_noname_unclassified	0	0	0	0	0	0	0	0	0	0	0	0	0	0.5218	0	0	0	0	0	0	0	0	0	0	0	0	0	0	0
k__Bacteria|p__Firmicutes|c__Clostridia|o__Clostridiales|f__Peptostreptococcaceae|g__Peptostreptococcus|s__Peptostreptococcus_anaerobius	0	0	0	0	0	0	0	0	0	0	0	0.83843	0	0.09067	0	0	0	0	0	0	0	0	0	0	0	0	0	0	0
k__Bacteria|p__Firmicutes|c__Clostridia|o__Clostridiales|f__Peptostreptococcaceae|g__Peptostreptococcus|s__Peptostreptococcus_anaerobius|t__Peptostreptococcus_anaerobius_unclassified	0	0	0	0	0	0	0	0	0	0	0	0.83843	0	0.09067	0	0	0	0	0	0	0	0	0	0	0	0	0	0	0
k__Bacteria|p__Firmicutes|c__Clostridia|o__Clostridiales|f__Ruminococcaceae|g__Subdoligranulum|s__Subdoligranulum_unclassified	0	0	0	0	0	0	0	0	0	0	0	0	0	0	0	0	0	0	0.00195	0	0	0	0	0	0	0	0	0	0
k__Bacteria|p__Firmicutes|c__Negativicutes|o__Selenomonadales|f__Veillonellaceae|g__Anaeroglobus|s__Anaeroglobus_geminatus	0	0	0	0	0	0	0	0	0	0	0	0	0	0	0	0	0	0	0	0	0	0	0	0	0	0	0.0065	0	0
k__Bacteria|p__Firmicutes|c__Negativicutes|o__Selenomonadales|f__Veillonellaceae|g__Anaeroglobus|s__Anaeroglobus_geminatus|t__GCF_000239275	0	0	0	0	0	0	0	0	0	0	0	0	0	0	0	0	0	0	0	0	0	0	0	0	0	0	0.0065	0	0
k__Bacteria|p__Firmicutes|c__Negativicutes|o__Selenomonadales|f__Veillonellaceae|g__Veillonella|s__Veillonella_atypica	0	0	0	0	0	0	0	0	0	0	0	0	0	0	0	0	0	0	0	0	0	0	0	0	0	0	0.01452	0	0
k__Bacteria|p__Firmicutes|c__Negativicutes|o__Selenomonadales|f__Veillonellaceae|g__Veillonella|s__Veillonella_atypica|t__Veillonella_atypica_unclassified	0	0	0	0	0	0	0	0	0	0	0	0	0	0	0	0	0	0	0	0	0	0	0	0	0	0	0.01452	0	0
k__Bacteria|p__Firmicutes|c__Negativicutes|o__Selenomonadales|f__Veillonellaceae|g__Veillonella|s__Veillonella_dispar	0	0	0	0	0	0	0	0	0	0	0	0	0	0	0	0	0	5.53756	0	0	0	0	0	0	0	0.01205	0	0	0
k__Bacteria|p__Firmicutes|c__Negativicutes|o__Selenomonadales|f__Veillonellaceae|g__Veillonella|s__Veillonella_dispar|t__GCF_000160015	0	0	0	0	0	0	0	0	0	0	0	0	0	0	0	0	0	5.53756	0	0	0	0	0	0	0	0.01205	0	0	0
k__Bacteria|p__Firmicutes|c__Negativicutes|o__Selenomonadales|f__Veillonellaceae|g__Veillonella|s__Veillonella_parvula	0	0	0	4.03918	0	0	0	0	0	0	0	0.28293	0	0.02482	0.01073	0	0	0.08204	0.01346	0	0.01165	0.0085	0.00248	0	30.8077	0.00861	14.9144	0	0.81413
k__Bacteria|p__Firmicutes|c__Negativicutes|o__Selenomonadales|f__Veillonellaceae|g__Veillonella|s__Veillonella_parvula|t__Veillonella_parvula_unclassified	0	0	0	4.03918	0	0	0	0	0	0	0	0.28293	0	0.02482	0.01073	0	0	0.08204	0.01346	0	0.01165	0.0085	0.00248	0	30.8077	0.00861	14.9144	0	0.81413
k__Bacteria|p__Firmicutes|c__Negativicutes|o__Selenomonadales|f__Veillonellaceae|g__Veillonella|s__Veillonella_ratti	0	0.01354	0	0	0	0.00226	0	0	8.43546	0	0	0.01226	0	0	0	0	0	0	0	0	0	0	0	0	0	0.00836	0	0	7.59841
k__Bacteria|p__Firmicutes|c__Negativicutes|o__Selenomonadales|f__Veillonellaceae|g__Veillonella|s__Veillonella_ratti|t__GCF_000315505	0	0.01354	0	0	0	0.00226	0	0	8.43546	0	0	0.01226	0	0	0	0	0	0	0	0	0	0	0	0	0	0.00836	0	0	7.59841
k__Bacteria|p__Firmicutes|c__Negativicutes|o__Selenomonadales|f__Veillonellaceae|g__Veillonella|s__Veillonella_unclassified	0.01084	0	0.0048	0.4691	0	0	0	0	0	0	0.00079	0.05146	0	0	0.00292	0	0	18.8729	0.00708	0	0.0034	0	0.00205	0.00378	0	0.03387	5.52604	0	0
k__Bacteria|p__Fusobacteria|c__Fusobacteriia|o__Fusobacteriales|f__Leptotrichiaceae|g__Leptotrichiaceae_unclassified	78.7023	0	0.00867	0	0	0	0	0.0046	0	0	0	0	0	0	0	0	0	0	0	0	0	0	0	0	0	0	0	0	0
k__Bacteria|p__Proteobacteria|c__Betaproteobacteria|o__Neisseriales|f__Neisseriaceae|g__Neisseria|s__Neisseria_sicca	0	0	0	0	0	0	0	0	0	0	0	0	0	0	0	0.01937	0	0	0	0	0	0	0	0	0	0	0	0	0
k__Bacteria|p__Proteobacteria|c__Betaproteobacteria|o__Neisseriales|f__Neisseriaceae|g__Neisseria|s__Neisseria_sicca|t__Neisseria_sicca_unclassified	0	0	0	0	0	0	0	0	0	0	0	0	0	0	0	0.01937	0	0	0	0	0	0	0	0	0	0	0	0	0
k__Bacteria|p__Proteobacteria|c__Betaproteobacteria|o__Neisseriales|f__Neisseriaceae|g__Neisseria|s__Neisseria_unclassified	0	0	0	0	0	0	0	0	0	0	0	0	0	0	0	0.06244	0	0.02126	0	0	0	0	0	0	0	0	0	0	0
k__Bacteria|p__Proteobacteria|c__Gammaproteobacteria|o__Enterobacteriales|f__Enterobacteriaceae|g__Citrobacter|s__Citrobacter_freundii	0	0	0	0	0	0	0	0	0	0	0	0.00822	0	0	0	0	0	0	0	0	0	0	0	0	0	0	0	0	0
k__Bacteria|p__Proteobacteria|c__Gammaproteobacteria|o__Enterobacteriales|f__Enterobacteriaceae|g__Citrobacter|s__Citrobacter_freundii|t__Citrobacter_freundii_unclassified	0	0	0	0	0	0	0	0	0	0	0	0.00822	0	0	0	0	0	0	0	0	0	0	0	0	0	0	0	0	0
k__Bacteria|p__Proteobacteria|c__Gammaproteobacteria|o__Enterobacteriales|f__Enterobacteriaceae|g__Citrobacter|s__Citrobacter_unclassified	0	0	0	0	0	0	0	0	0	0	0	0.00769	0	0	0	0	0	0	0	0	0	0	0	0	0	0	0	0	0
k__Bacteria|p__Proteobacteria|c__Gammaproteobacteria|o__Enterobacteriales|f__Enterobacteriaceae|g__Enterobacter|s__Enterobacter_aerogenes	0	0.03457	0	0	0	0.02366	0	0	0.00373	0	0	0.00134	0	0	0	0	3.79106	0.64325	0.00324	0	0	0	0	0	0	13.4481	0	0	0
k__Bacteria|p__Proteobacteria|c__Gammaproteobacteria|o__Enterobacteriales|f__Enterobacteriaceae|g__Enterobacter|s__Enterobacter_aerogenes|t__Enterobacter_aerogenes_unclassified	0	0.03457	0	0	0	0.02366	0	0	0.00373	0	0	0.00134	0	0	0	0	3.79106	0.64325	0.00324	0	0	0	0	0	0	13.4481	0	0	0
k__Bacteria|p__Proteobacteria|c__Gammaproteobacteria|o__Enterobacteriales|f__Enterobacteriaceae|g__Enterobacter|s__Enterobacter_cloacae	1.0019	0.73677	0	0	0	0.00815	0	0.07003	0.04221	0	0	0.90737	0	0.09352	45.7403	0	1.76271	0.05584	0	0	0	0.01477	0	0	0.12496	0	0.02859	0	0
k__Bacteria|p__Proteobacteria|c__Gammaproteobacteria|o__Enterobacteriales|f__Enterobacteriaceae|g__Enterobacter|s__Enterobacter_cloacae|t__Enterobacter_cloacae_unclassified	1.0019	0.73677	0	0	0	0.00815	0	0.07003	0.04221	0	0	0.90737	0	0.09352	45.7403	0	1.76271	0.05584	0	0	0	0.01477	0	0	0.12496	0	0.02859	0	0
k__Bacteria|p__Proteobacteria|c__Gammaproteobacteria|o__Enterobacteriales|f__Enterobacteriaceae|g__Escherichia|s__Escherichia_coli	6.9872	0.11799	1.90825	7.84642	0.14388	0.06647	2.71502	0.19144	19.0585	0.05512	0.02937	85.3475	95.1874	11.2135	0.05209	0.05983	0.29992	35.9512	95.3178	96.2671	65.1701	0.04991	0.04297	0.29041	0.25913	0.17136	1.48144	0.15331	23.1279
k__Bacteria|p__Proteobacteria|c__Gammaproteobacteria|o__Enterobacteriales|f__Enterobacteriaceae|g__Escherichia|s__Escherichia_coli|t__Escherichia_coli_unclassified	6.9872	0.11799	1.90825	7.84642	0.14388	0.06647	2.71502	0.19144	19.0585	0.05512	0.02937	85.3475	95.1874	11.2135	0.05209	0.05983	0.29992	35.9512	95.3178	96.2671	65.1701	0.04991	0.04297	0.29041	0.25913	0.17136	1.48144	0.15331	23.1279
k__Bacteria|p__Proteobacteria|c__Gammaproteobacteria|o__Enterobacteriales|f__Enterobacteriaceae|g__Escherichia|s__Escherichia_unclassified	0.88942	0.09958	0	0	0.04637	0.00112	5.95827	0.08637	0	0.01621	0	0	4.74402	0.77622	1.3477	0	0.14927	0	4.42408	0	0	0	0.0126	0	0.10332	0.59026	0.53735	0	0
k__Bacteria|p__Proteobacteria|c__Gammaproteobacteria|o__Enterobacteriales|f__Enterobacteriaceae|g__Klebsiella|s__Klebsiella_oxytoca	0	0.00195	0	0	0	0.03175	0	0	0	0	0	0	0	0	0	0	5.7945	28.1034	0.00024	0	0	0.00267	1.51319	0	0.31193	0.06867	0.40711	0	0.99006
k__Bacteria|p__Proteobacteria|c__Gammaproteobacteria|o__Enterobacteriales|f__Enterobacteriaceae|g__Klebsiella|s__Klebsiella_oxytoca|t__Klebsiella_oxytoca_unclassified	0	0.00195	0	0	0	0.03175	0	0	0	0	0	0	0	0	0	0	5.7945	28.1034	0.00024	0	0	0.00267	1.51319	0	0.31193	0.06867	0.40711	0	0.99006
k__Bacteria|p__Proteobacteria|c__Gammaproteobacteria|o__Enterobacteriales|f__Enterobacteriaceae|g__Klebsiella|s__Klebsiella_pneumoniae	6.23824	62.6024	1.27297	9.9857	99.7646	42.3501	0	83.1382	22.1718	37.0549	0.01696	2.11484	0.03405	0.29379	49.3747	70.3878	0	0.23974	0.09586	0.02073	0.03895	0.02057	38.6157	0.04872	53.5631	51.2489	72.3989	0.0113	16.2376
k__Bacteria|p__Proteobacteria|c__Gammaproteobacteria|o__Enterobacteriales|f__Enterobacteriaceae|g__Klebsiella|s__Klebsiella_pneumoniae|t__Klebsiella_pneumoniae_unclassified	6.23824	62.6024	1.27297	9.9857	99.7646	42.3501	0	83.1382	22.1718	37.0549	0.01696	2.11484	0.03405	0.29379	49.3747	70.3878	0	0.23974	0.09586	0.02073	0.03895	0.02057	38.6157	0.04872	53.5631	51.2489	72.3989	0.0113	16.2376
k__Bacteria|p__Proteobacteria|c__Gammaproteobacteria|o__Enterobacteriales|f__Enterobacteriaceae|g__Klebsiella|s__Klebsiella_sp_MS_92_3	0	0	0	0	0	0	0	11.4718	0	0	0	2.01257	0	0	0	0	0	0	0	0	0	0	0	0	0	0	0	0	0
k__Bacteria|p__Proteobacteria|c__Gammaproteobacteria|o__Enterobacteriales|f__Enterobacteriaceae|g__Klebsiella|s__Klebsiella_sp_MS_92_3|t__GCF_000195655	0	0	0	0	0	0	0	11.4718	0	0	0	2.01257	0	0	0	0	0	0	0	0	0	0	0	0	0	0	0	0	0
k__Bacteria|p__Proteobacteria|c__Gammaproteobacteria|o__Enterobacteriales|f__Enterobacteriaceae|g__Klebsiella|s__Klebsiella_unclassified	0	9.7141	0	4.05825	0	8.29665	0.7336	0	1.06618	0	0.01055	0	0	0.01145	0	0	1.70828	2.21684	0.04106	0	0	0	0	0.01715	0	0	0	0.01248	0
k__Bacteria|p__Proteobacteria|c__Gammaproteobacteria|o__Enterobacteriales|f__Enterobacteriaceae|g__Proteus|s__Proteus_mirabilis	0	6.13986	0	0	0	0	0	0	0.0005	0	0	0.00681	0	0	0	0	0	0.01581	0	0	0	0	0	0	0	5.8517	0	0.04703	0
k__Bacteria|p__Proteobacteria|c__Gammaproteobacteria|o__Enterobacteriales|f__Enterobacteriaceae|g__Proteus|s__Proteus_mirabilis|t__Proteus_mirabilis_unclassified	0	6.13986	0	0	0	0	0	0	0.0005	0	0	0.00681	0	0	0	0	0	0.01581	0	0	0	0	0	0	0	5.8517	0	0.04703	0
k__Bacteria|p__Proteobacteria|c__Gammaproteobacteria|o__Enterobacteriales|f__Enterobacteriaceae|g__Proteus|s__Proteus_unclassified	0	0	0	0	0	0	0	0	0	0	0	0	0	0	0	0	0	3e-05	0	0	0	0	0	0	0	0	0	0	0
k__Bacteria|p__Proteobacteria|c__Gammaproteobacteria|o__Enterobacteriales|f__Enterobacteriaceae|g__Serratia|s__Serratia_liquefaciens	0	0	0.01838	0	0	0	0.53625	0	0	0	0	0	0	0	0	0	0	0	0	0	0	0	0	0	0	0	0	0	0
k__Bacteria|p__Proteobacteria|c__Gammaproteobacteria|o__Enterobacteriales|f__Enterobacteriaceae|g__Serratia|s__Serratia_liquefaciens|t__GCF_000422085	0	0	0.01838	0	0	0	0.53625	0	0	0	0	0	0	0	0	0	0	0	0	0	0	0	0	0	0	0	0	0	0
k__Bacteria|p__Proteobacteria|c__Gammaproteobacteria|o__Enterobacteriales|f__Enterobacteriaceae|g__Serratia|s__Serratia_marcescens	0	0	0	0	0	0.01983	0	0	0	0	0	0.00219	0	0	0	0	4.74472	2.56204	0	0	0	0	0	0	0	0	0	0	0
k__Bacteria|p__Proteobacteria|c__Gammaproteobacteria|o__Enterobacteriales|f__Enterobacteriaceae|g__Serratia|s__Serratia_marcescens|t__Serratia_marcescens_unclassified	0	0	0	0	0	0.01983	0	0	0	0	0	0.00219	0	0	0	0	4.74472	2.56204	0	0	0	0	0	0	0	0	0	0	0
k__Bacteria|p__Proteobacteria|c__Gammaproteobacteria|o__Enterobacteriales|f__Enterobacteriaceae|g__Shigella|s__Shigella_flexneri	0	0	0	0	0	0	0	0	0	0	0	0	0	0	0	0	0	0	0.00836	0	0	0	0	0	0	0	0	0	0
k__Bacteria|p__Proteobacteria|c__Gammaproteobacteria|o__Enterobacteriales|f__Enterobacteriaceae|g__Shigella|s__Shigella_flexneri|t__Shigella_flexneri_unclassified	0	0	0	0	0	0	0	0	0	0	0	0	0	0	0	0	0	0	0.00836	0	0	0	0	0	0	0	0	0	0
k__Bacteria|p__Proteobacteria|c__Gammaproteobacteria|o__Pasteurellales|f__Pasteurellaceae|g__Haemophilus|s__Haemophilus_parainfluenzae	0	0	0	0	0	0	0	0	0.03776	0	0	0	0	0	0	0	0	1.31251	0	0	0	0	0	0	0	0	0	0	0
k__Bacteria|p__Proteobacteria|c__Gammaproteobacteria|o__Pasteurellales|f__Pasteurellaceae|g__Haemophilus|s__Haemophilus_parainfluenzae|t__Haemophilus_parainfluenzae_unclassified	0	0	0	0	0	0	0	0	0.03776	0	0	0	0	0	0	0	0	1.31251	0	0	0	0	0	0	0	0	0	0	0
k__Bacteria|p__Proteobacteria|c__Gammaproteobacteria|o__Pseudomonadales|f__Moraxellaceae|g__Acinetobacter|s__Acinetobacter_baumannii	0	0	0	0	0	0	0	0	0.00659	0	0	0	0	0	0	0	0	0	0	0	0	0	0	0	0	0	0	0	0
k__Bacteria|p__Proteobacteria|c__Gammaproteobacteria|o__Pseudomonadales|f__Moraxellaceae|g__Acinetobacter|s__Acinetobacter_baumannii|t__Acinetobacter_baumannii_unclassified	0	0	0	0	0	0	0	0	0.00659	0	0	0	0	0	0	0	0	0	0	0	0	0	0	0	0	0	0	0	0
k__Bacteria|p__Proteobacteria|c__Gammaproteobacteria|o__Pseudomonadales|f__Moraxellaceae|g__Acinetobacter|s__Acinetobacter_johnsonii	0	0	0	0	0	0	0	0	0.01188	0	0	0	0	0	0	0	0	0	0	0	0	0	0	0	0	0	0	0	0
k__Bacteria|p__Proteobacteria|c__Gammaproteobacteria|o__Pseudomonadales|f__Moraxellaceae|g__Acinetobacter|s__Acinetobacter_johnsonii|t__Acinetobacter_johnsonii_unclassified	0	0	0	0	0	0	0	0	0.01188	0	0	0	0	0	0	0	0	0	0	0	0	0	0	0	0	0	0	0	0
k__Bacteria|p__Proteobacteria|c__Gammaproteobacteria|o__Pseudomonadales|f__Moraxellaceae|g__Acinetobacter|s__Acinetobacter_pittii_calcoaceticus_nosocomialis	0	0	0	0	0	0.00296	0	0	0.00587	0.00674	0	0	0	0	0	0	0	0	0	0	0	0	0	0	0	0	0	0	0
k__Bacteria|p__Proteobacteria|c__Gammaproteobacteria|o__Pseudomonadales|f__Moraxellaceae|g__Acinetobacter|s__Acinetobacter_pittii_calcoaceticus_nosocomialis|t__Acinetobacter_pittii_calcoaceticus_nosocomialis_unclassified	0	0	0	0	0	0.00296	0	0	0.00587	0.00674	0	0	0	0	0	0	0	0	0	0	0	0	0	0	0	0	0	0	0
k__Bacteria|p__Proteobacteria|c__Gammaproteobacteria|o__Pseudomonadales|f__Moraxellaceae|g__Acinetobacter|s__Acinetobacter_unclassified	0	0	0	0	0	0	0	0	0	0.00324	0	0	0	0	0	0	0	0	0	0	0	0	0	0	0	0	0	0	0
k__Bacteria|p__Proteobacteria|c__Gammaproteobacteria|o__Pseudomonadales|f__Pseudomonadaceae|g__Pseudomonas|s__Pseudomonas_unclassified	0	0	0	0	0	0	0.28322	0	0	0	0	0	0	0	0	0	0	0	0	0	0	0	0	0	0	0	0	0	0
k__Bacteria|p__Tenericutes|c__Mollicutes|o__Mycoplasmatales|f__Mycoplasmataceae|g__Mycoplasma|s__Mycoplasma_hominis	0	0	0	0	0	0	0	0	0	0	0	0	0	0	0	0	0	0	0	0	0	0	0	0.09877	0	0	0	0	0
k__Bacteria|p__Tenericutes|c__Mollicutes|o__Mycoplasmatales|f__Mycoplasmataceae|g__Mycoplasma|s__Mycoplasma_hominis|t__Mycoplasma_hominis_unclassified	0	0	0	0	0	0	0	0	0	0	0	0	0	0	0	0	0	0	0	0	0	0	0	0.09877	0	0	0	0	0
k__Bacteria|p__Tenericutes|c__Mollicutes|o__Mycoplasmatales|f__Mycoplasmataceae|g__Ureaplasma|s__Ureaplasma_parvum	0	0	0	0	0	0	0	0	0	0	0	0	0	0	0	0	0.00564	0	0	0	0	0	0	0	0	0	0	0	0
k__Bacteria|p__Tenericutes|c__Mollicutes|o__Mycoplasmatales|f__Mycoplasmataceae|g__Ureaplasma|s__Ureaplasma_parvum|t__Ureaplasma_parvum_unclassified	0	0	0	0	0	0	0	0	0	0	0	0	0	0	0	0	0.00564	0	0	0	0	0	0	0	0	0	0	0	0
k__Bacteria|p__Tenericutes|c__Mollicutes|o__Mycoplasmatales|f__Mycoplasmataceae|g__Ureaplasma|s__Ureaplasma_unclassified	0	0	0	0	0	0	0	0	0	0	0	0	0	0	0	0	0.00717	0	0	0	0	0	0	0	0	0	0	0	0
k__Bacteria|p__Tenericutes|c__Mollicutes|o__Mycoplasmatales|f__Mycoplasmataceae|g__Ureaplasma|s__Ureaplasma_urealyticum	0	0	0	0	0	0	0	0	0	0	0	0	0	0	0	0	0	0	0	0	0	0	0	0.00127	0	0	0	0	0
k__Bacteria|p__Tenericutes|c__Mollicutes|o__Mycoplasmatales|f__Mycoplasmataceae|g__Ureaplasma|s__Ureaplasma_urealyticum|t__Ureaplasma_urealyticum_unclassified	0	0	0	0	0	0	0	0	0	0	0	0	0	0	0	0	0	0	0	0	0	0	0	0.00127	0	0	0	0	0
k__Eukaryota|p__Ascomycota|c__Saccharomycetes|o__Saccharomycetales|f__Debaryomycetaceae|g__Debaryomycetaceae_unclassified	0	0	0	0	0	0	0	0	0	0	0	0	0	0	0	0	0.0059	0	0	0	0	0	0	0	0	0	0	0	0
k__Eukaryota|p__Ascomycota|c__Saccharomycetes|o__Saccharomycetales|f__Saccharomycetaceae|g__Nakaseomyces|s__Candida_glabrata	0	0	0	0	0	0	0	0	0	0	0	0	0	0	0	0	0.16322	0	0	0	0	0	0	0	0	0	0	0	0
k__Eukaryota|p__Ascomycota|c__Saccharomycetes|o__Saccharomycetales|f__Saccharomycetaceae|g__Nakaseomyces|s__Candida_glabrata|t__GCA_000002545	0	0	0	0	0	0	0	0	0	0	0	0	0	0	0	0	0.16322	0	0	0	0	0	0	0	0	0	0	0	0
k__Eukaryota|p__Ascomycota|c__Saccharomycetes|o__Saccharomycetales|f__Saccharomycetaceae|g__Naumovozyma|s__Naumovozyma_unclassified	0	0	0	0	0	0	0	0	0	0	0	0	0	0	0	0	0.00599	0	0	0	0	0	0	0	0	0	0	0	0
k__Viruses|p__Viruses_noname|c__Viruses_noname|o__Caudovirales|f__Siphoviridae|g__Siphoviridae_noname|s__Propionibacterium_phage_P100D	0	0	0	37.6424	0	0	0	0	0	0	0	0	0	0	0	0	0	0	0	0	0	0	27.9059	0.28517	0	0	1.00401	0	0
k__Viruses|p__Viruses_noname|c__Viruses_noname|o__Caudovirales|f__Siphoviridae|g__Siphoviridae_noname|s__Propionibacterium_phage_P100D|t__PRJNA177534	0	0	0	37.6424	0	0	0	0	0	0	0	0	0	0	0	0	0	0	0	0	0	0	27.9059	0.28517	0	0	1.00401	0	0
k__Viruses|p__Viruses_noname|c__Viruses_noname|o__Caudovirales|f__Siphoviridae|g__Siphoviridae_noname|s__Propionibacterium_phage_P101A	0	0	0	0	0	0	0	0	0	0	0	0	0	0	0	0	0	0	0	0	0	0	3.33123	0.41418	0	0	0.36455	0	0
k__Viruses|p__Viruses_noname|c__Viruses_noname|o__Caudovirales|f__Siphoviridae|g__Siphoviridae_noname|s__Propionibacterium_phage_P101A|t__PRJNA177531	0	0	0	0	0	0	0	0	0	0	0	0	0	0	0	0	0	0	0	0	0	0	3.33123	0.41418	0	0	0.36455	0	0
k__Viruses|p__Viruses_noname|c__Viruses_noname|o__Caudovirales|f__Siphoviridae|g__Siphoviridae_noname|s__Propionibacterium_phage_P14_4	0	0	0	0	0	0	38.9657	0	0	0	0	0.16882	0	0	0	0	0	0	0	0	0	0	0	0	0	0	0	0	0
k__Viruses|p__Viruses_noname|c__Viruses_noname|o__Caudovirales|f__Siphoviridae|g__Siphoviridae_noname|s__Propionibacterium_phage_P14_4|t__PRJNA177530	0	0	0	0	0	0	38.9657	0	0	0	0	0.16882	0	0	0	0	0	0	0	0	0	0	0	0	0	0	0	0	0
k__Viruses|p__Viruses_noname|c__Viruses_noname|o__Caudovirales|f__Siphoviridae|g__Siphoviridae_noname|s__Propionibacterium_phage_PAD20	0	0	0	0	0	0	0	0	0	0	0	0	0	0	0	0	0	0	0	0	0	0	0	0	0	0	0	0	5.68096
k__Viruses|p__Viruses_noname|c__Viruses_noname|o__Caudovirales|f__Siphoviridae|g__Siphoviridae_noname|s__Propionibacterium_phage_PAD20|t__PRJNA66341	0	0	0	0	0	0	0	0	0	0	0	0	0	0	0	0	0	0	0	0	0	0	0	0	0	0	0	0	5.68096
k__Viruses|p__Viruses_noname|c__Viruses_noname|o__Caudovirales|f__Siphoviridae|g__Siphoviridae_noname|s__Staphylococcus_phage_PVL	0	0	0	0	0	0	0	0	0	0.07283	0	0	0	0	0	0	0	0	0	0	0	0	0	0	0	0	0	0	0
k__Viruses|p__Viruses_noname|c__Viruses_noname|o__Caudovirales|f__Siphoviridae|g__Siphoviridae_noname|s__Staphylococcus_phage_PVL|t__PRJNA14392	0	0	0	0	0	0	0	0	0	0.07283	0	0	0	0	0	0	0	0	0	0	0	0	0	0	0	0	0	0	0
k__Viruses|p__Viruses_noname|c__Viruses_noname|o__Herpesvirales|f__Herpesviridae|g__Roseolovirus|s__Roseolovirus_unclassified	0	0	0.06327	6.12767	0	0	0	0	0	0	0	0	0	0	0	0	0	0	0	0	0	0	0	0	0	0	0	0	0
k__Viruses|p__Viruses_noname|c__Viruses_noname|o__Viruses_noname|f__Retroviridae|g__Retroviridae_noname|s__Avian_endogenous_retrovirus_EAV_HP	0	0	0.03255	0	0	0	0	0	0	0	0	0	0	0	0	0	0	0	0	0	0	0	0	0	0	0	0	0	0
k__Viruses|p__Viruses_noname|c__Viruses_noname|o__Viruses_noname|f__Retroviridae|g__Retroviridae_noname|s__Avian_endogenous_retrovirus_EAV_HP|t__PRJNA15213	0	0	0.03255	0	0	0	0	0	0	0	0	0	0	0	0	0	0	0	0	0	0	0	0	0	0	0	0	0	0
k__Viruses|p__Viruses_noname|c__Viruses_noname|o__Viruses_noname|f__Viruses_noname|g__Viruses_noname|s__Staphylococcus_phage_phi2958PVL	0	0	0	0	0	0	0	0	0	0	0	0	0	0	0	0	0	0	0	0	0	0	0	0	0.12013	0	0	0	0
k__Viruses|p__Viruses_noname|c__Viruses_noname|o__Viruses_noname|f__Viruses_noname|g__Viruses_noname|s__Staphylococcus_phage_phi2958PVL|t__PRJNA32173	0	0	0	0	0	0	0	0	0	0	0	0	0	0	0	0	0	0	0	0	0	0	0	0	0.12013	0	0	0	0
